# Supplementary material for: Tetra-μ-benzoato-bis­[(3-methyl­quinoline)copper(II)](Cu—Cu)
Source: Acta Crystallogr Sect E Struct Rep Online. 2008 Aug 9;64(Pt 9):m1141. doi: 10.1107/S1600536808024859 (PMC2960550; doi:10.1107/S1600536808024859)
Supplement: Supplementary file 2 [file e-64-m1141-Isup2.hkl]

# 
# h,k,l, Fc-squared, Fo-squared, sigma(Fo-squared) and status flag 
# 
data_I
_shelx_title ' yk507P21c in P2(1)/c' 
_shelx_refln_list_code          4 
_shelx_F_calc_maximum      508.75 
_exptl_crystal_F_000      2772.00 
_reflns_d_resolution_high  0.8107 
 
loop_ 
 _symmetry_equiv_pos_as_xyz 
 'x, y, z' 
 '-x, y+1/2, -z+1/2' 
 '-x, -y, -z' 
 'x, -y-1/2, z-1/2' 
 
_cell_length_a    29.9882 
_cell_length_b    16.6892 
_cell_length_c    12.5972 
_cell_angle_alpha  90.000 
_cell_angle_beta   90.450 
_cell_angle_gamma  90.000 
 
_shelx_F_squared_multiplier     1.000 
 
loop_ 
 _refln_index_h 
 _refln_index_k 
 _refln_index_l 
 _refln_F_squared_calc 
 _refln_F_squared_meas 
 _refln_F_squared_sigma 
 _refln_observed_status 
   3   0   0   138474.69   153936.92  14758.46 o 
   4   0   0     1301.50     1308.94    135.32 o 
   5   0   0     1202.36     1281.82    135.83 o 
   6   0   0    16714.69    20241.31   1957.39 o 
   7   0   0      208.59      259.13     62.16 o 
   8   0   0       28.58       55.25     57.56 o 
   9   0   0    21752.24    21365.81   2062.53 o 
  10   0   0     2183.28     2398.91    254.27 o 
  11   0   0     1525.54     1875.54    211.55 o 
  12   0   0    57344.68    56491.17   5433.99 o 
  13   0   0      213.75       62.42     83.90 o 
  14   0   0      674.00      571.72    111.79 o 
  15   0   0      175.38      317.71     98.48 o 
  16   0   0       32.86       47.32     96.44 o 
  17   0   0       47.35      -29.67     93.11 o 
  18   0   0     6518.18     5493.08    568.39 o 
  19   0   0      751.25     1013.23    170.62 o 
  20   0   0      936.39      996.09    182.13 o 
  21   0   0    21036.55    20968.29   2045.90 o 
  22   0   0       17.96      386.26    161.67 o 
  23   0   0       20.05     -146.06    146.06 o 
  24   0   0    18235.08    19274.63   1896.00 o 
  25   0   0      117.31      717.01    194.15 o 
  26   0   0       13.66      403.40    191.85 o 
  27   0   0     3057.20     3076.52    386.26 o 
  28   0   0        0.10      -56.53    198.50 o 
  29   0   0       11.89       -8.95    216.15 o 
  30   0   0      526.73      487.81    224.08 o 
  31   0   0        3.08      -76.23    236.10 o 
  32   0   0        3.50     -182.13    222.80 o 
  33   0   0     1359.50     1695.45    350.70 o 
  34   0   0      295.38      181.36    287.78 o 
  35   0   0      114.37      -95.16    269.10 o 
  36   0   0     1593.49     1913.76    256.83 o 
   2   1   0        0.89       -2.64      9.29 o 
   3   1   0     7579.46     7873.09    460.88 o 
   4   1   0        0.05        3.25     16.40 o 
   5   1   0      205.60      190.64     30.54 o 
   6   1   0     1063.32     1242.99     99.03 o 
   7   1   0     3446.79     3676.00    261.52 o 
   8   1   0     2220.56     2120.68    158.52 o 
   9   1   0    17097.16    17686.20   1211.51 o 
  10   1   0      297.64      364.86    118.82 o 
  11   1   0       26.05       25.16     61.14 o 
  12   1   0       11.56       91.00     54.12 o 
  13   1   0      479.97      495.22     73.87 o 
  14   1   0      103.16      128.63     64.56 o 
  15   1   0       10.12       60.86    111.40 o 
  16   1   0        9.96       18.15     65.93 o 
  17   1   0      172.78      174.90     93.24 o 
  18   1   0     1983.96     2480.22    388.82 o 
  19   1   0      391.50      787.61    114.00 o 
  20   1   0       99.80      175.14     91.08 o 
  21   1   0     1064.59     1123.90    138.91 o 
  22   1   0       27.23      102.18    102.10 o 
  23   1   0        1.42        0.01    108.03 o 
  24   1   0      479.73      716.85    386.90 o 
  25   1   0      332.02      144.96    141.20 o 
  26   1   0      106.21       15.16    249.15 o 
  27   1   0       32.35      -96.64    167.29 o 
  28   1   0        1.17      -63.20    126.98 o 
  29   1   0        0.12     -125.09    148.54 o 
  30   1   0        0.21     -112.16    155.27 o 
  31   1   0        2.55      -26.83    159.32 o 
  32   1   0        1.58      -14.12    168.52 o 
  33   1   0      298.53      270.67    187.01 o 
  34   1   0       10.54       72.71    153.22 o 
  35   1   0        0.03      -30.26    153.63 o 
  36   1   0        6.21      -35.64    156.39 o 
   0   2   0   204715.53   208799.66  20390.18 o 
   1   2   0       51.74       45.07     24.05 o 
   2   2   0       32.75       47.75     13.18 o 
   3   2   0    94543.70   101463.66   3991.50 o 
   4   2   0      644.97      645.86     57.41 o 
   5   2   0      284.08      307.39     32.60 o 
   6   2   0   188611.69   195433.06  10961.07 o 
   7   2   0      376.61      415.47     55.06 o 
   8   2   0      538.61      481.33    121.63 o 
   9   2   0      531.80      307.42     55.82 o 
  10   2   0      254.04      353.62     97.08 o 
  11   2   0      177.57      108.70     52.54 o 
  12   2   0    25842.98    25919.69   1769.72 o 
  13   2   0      387.40      412.00     70.42 o 
  14   2   0      547.60      639.22     84.38 o 
  15   2   0    31538.07    29649.22   2026.17 o 
  16   2   0       28.56       77.73     69.39 o 
  17   2   0      255.41      139.37     79.46 o 
  18   2   0    27140.44    26545.16   1818.53 o 
  19   2   0       64.92       64.36     93.37 o 
  20   2   0        1.58      -75.24    197.35 o 
  21   2   0    14225.73    13461.33    942.36 o 
  22   2   0      761.53      821.10    302.87 o 
  23   2   0      274.08      404.97    209.63 o 
  24   2   0     9977.25    11494.66    817.63 o 
  25   2   0      165.97      238.78    354.54 o 
  26   2   0      103.85       29.63    126.52 o 
  27   2   0     1041.08      980.17    345.08 o 
  28   2   0      136.55      238.17    139.96 o 
  29   2   0       29.66      -51.77    148.40 o 
  30   2   0     1644.47     1673.04    339.70 o 
  31   2   0      126.40      344.08    135.97 o 
  32   2   0      174.22       12.21    195.39 o 
  33   2   0     1519.50     1502.73    184.62 o 
  34   2   0       23.15      205.40    151.83 o 
  35   2   0       16.01      171.06    161.83 o 
  36   2   0     1413.51     1646.65    207.20 o 
   1   3   0       20.31        8.53     16.75 o 
   2   3   0       18.35       61.86     22.71 o 
   3   3   0    82907.35    89654.09   3904.35 o 
   4   3   0        2.13      -13.59     15.13 o 
   5   3   0      163.97      180.33     27.30 o 
   6   3   0    66418.77    68713.14   2993.22 o 
   7   3   0      631.81      586.98     39.84 o 
   8   3   0      414.14      487.64     65.71 o 
   9   3   0       85.95      139.67     66.56 o 
  10   3   0       81.57      104.65     40.61 o 
  11   3   0       88.35      158.58     55.18 o 
  12   3   0     6770.79     6572.91    463.77 o 
  13   3   0      305.38      400.97     91.19 o 
  14   3   0        0.81      -62.30     62.30 o 
  15   3   0     1462.38     1189.27    203.87 o 
  16   3   0       76.18      -48.44     94.77 o 
  17   3   0       83.09       77.71     74.44 o 
  18   3   0       95.38      288.52     86.29 o 
  19   3   0        0.02      -72.50     82.71 o 
  20   3   0       28.59       80.27    107.44 o 
  21   3   0      318.63      290.31    105.73 o 
  22   3   0        7.21       20.74    124.83 o 
  23   3   0        4.34       78.68    135.19 o 
  24   3   0      160.42      346.93    121.26 o 
  25   3   0       74.19      -42.08    119.20 o 
  26   3   0       70.76      112.72    127.13 o 
  27   3   0     1331.51     1233.22    175.97 o 
  28   3   0       28.00      -95.11    103.19 o 
  29   3   0        0.14     -111.28    111.28 o 
  30   3   0      688.36      587.63    184.85 o 
  31   3   0       43.89      -65.51    130.71 o 
  32   3   0       13.69      172.46    141.98 o 
  33   3   0       21.75      -24.61    164.29 o 
  34   3   0        9.59      -84.22    148.38 o 
  35   3   0        5.13      165.56    164.04 o 
  36   3   0        0.05      105.73    171.87 o 
   0   4   0   119143.63   118766.95   6699.97 o 
   1   4   0     5934.78     6103.75    270.06 o 
   2   4   0     4262.30     4394.05    193.62 o 
   3   4   0    10474.23    11245.45    494.16 o 
   4   4   0        1.78       31.82     25.12 o 
   5   4   0      147.95      254.65     30.33 o 
   6   4   0    20966.72    20488.68    896.48 o 
   7   4   0      285.70      347.18     39.66 o 
   8   4   0      283.24      309.56     34.13 o 
   9   4   0      283.82      198.61     39.69 o 
  10   4   0      351.22      302.98     45.86 o 
  11   4   0      551.80      501.65     68.38 o 
  12   4   0    17674.63    17681.50   1235.11 o 
  13   4   0      101.67       36.81     49.21 o 
  14   4   0      415.33      532.89    111.19 o 
  15   4   0    10953.35    10729.86    614.94 o 
  16   4   0      214.51      330.11     82.79 o 
  17   4   0       60.59      127.06     78.58 o 
  18   4   0    48701.68    47332.59   3228.02 o 
  19   4   0      480.01      430.77    101.41 o 
  20   4   0      231.77      125.83     78.69 o 
  21   4   0    15781.60    15751.07    898.74 o 
  22   4   0       20.44      -46.00     80.40 o 
  23   4   0       10.49       44.80     87.15 o 
  24   4   0     6644.61     6325.43    388.40 o 
  25   4   0        1.93      -29.88     96.64 o 
  26   4   0        5.43      137.39    106.22 o 
  27   4   0       11.02      138.17    109.31 o 
  28   4   0       30.82      217.16    122.20 o 
  29   4   0       96.44      124.04    121.46 o 
  30   4   0     2014.08     1879.30    232.15 o 
  31   4   0        1.33      -25.62    135.45 o 
  32   4   0       13.44     -112.38    135.69 o 
  33   4   0     3002.33     3318.41    265.96 o 
  34   4   0      186.40      137.29    155.99 o 
  35   4   0       60.06      -89.38    190.83 o 
  36   4   0     3097.77     2823.76    313.26 o 
   1   5   0     1557.65     1729.12     83.20 o 
   2   5   0      631.30      691.00     44.42 o 
   3   5   0    57815.91    61075.26   2661.35 o 
   4   5   0       21.55      -31.33     31.33 o 
   5   5   0       62.73       44.11     31.14 o 
   6   5   0     9490.07     9250.51    368.41 o 
   7   5   0      204.69      235.91     50.05 o 
   8   5   0      289.87      322.75     50.56 o 
   9   5   0    15234.19    15663.02    688.91 o 
  10   5   0       50.06       85.52     34.56 o 
  11   5   0       55.22       17.18     41.68 o 
  12   5   0    16691.65    15789.30    779.19 o 
  13   5   0       65.32      120.20     48.53 o 
  14   5   0        0.14       72.83     85.36 o 
  15   5   0      279.38      293.36     87.05 o 
  16   5   0      104.22      176.30    101.43 o 
  17   5   0       15.46       92.79     66.59 o 
  18   5   0      927.48      971.90     99.38 o 
  19   5   0       19.45       50.75     78.59 o 
  20   5   0       74.77      120.45    112.20 o 
  21   5   0      142.30      107.99    137.52 o 
  22   5   0      104.14      115.61     89.29 o 
  23   5   0       86.68      -12.02     92.88 o 
  24   5   0      627.54      706.03    136.80 o 
  25   5   0        0.19      -97.59     97.59 o 
  26   5   0        1.60     -107.75    107.75 o 
  27   5   0     1466.58     1556.38    172.40 o 
  28   5   0      149.77      397.39    124.16 o 
  29   5   0       63.98       25.74    126.30 o 
  30   5   0        5.69       61.32    134.62 o 
  31   5   0        2.75      109.58    165.56 o 
  32   5   0       34.76      264.79    182.96 o 
  33   5   0        2.62       59.52    180.30 o 
  34   5   0       22.51      -13.44    241.35 o 
  35   5   0        4.64      -14.83    197.13 o 
   0   6   0     1227.34     1980.45    125.57 o 
   1   6   0      735.76      780.42     59.58 o 
   2   6   0      569.56      569.27     39.64 o 
   3   6   0      181.10      140.03     28.12 o 
   4   6   0      156.16      161.67     27.04 o 
   5   6   0        1.42       35.69     28.53 o 
   6   6   0    12745.28    11967.94    475.86 o 
   7   6   0        0.12       -1.52     24.84 o 
   8   6   0        4.01      101.79     32.64 o 
   9   6   0    11152.03    11212.43    498.44 o 
  10   6   0       15.25       67.37     35.14 o 
  11   6   0       22.26       69.69     49.43 o 
  12   6   0     4699.18     5198.73    269.78 o 
  13   6   0       80.26       96.76     50.46 o 
  14   6   0      241.63      314.23     70.27 o 
  15   6   0    22390.17    22144.19   1089.46 o 
  16   6   0      444.30      484.96     70.77 o 
  17   6   0      171.09      309.56     92.66 o 
  18   6   0    35820.19    35131.45   1977.23 o 
  19   6   0      346.09      444.96     88.65 o 
  20   6   0      136.00      185.36     84.85 o 
  21   6   0    17715.19    16771.45    959.35 o 
  22   6   0       48.24      102.03     90.20 o 
  23   6   0      152.29      178.44    105.18 o 
  24   6   0     2218.83     2342.04    374.10 o 
  25   6   0        5.62      105.30    105.92 o 
  26   6   0        5.46     -125.15    125.15 o 
  27   6   0     2683.96     2172.55    237.84 o 
  28   6   0       10.56      -76.95    150.36 o 
  29   6   0        2.96     -114.45    158.31 o 
  30   6   0     1577.03     1415.77    221.53 o 
  31   6   0      147.58      216.42    187.12 o 
  32   6   0       87.88      -42.04    185.03 o 
  33   6   0     1035.82     1277.91    235.22 o 
  34   6   0       88.39      152.89    196.15 o 
  35   6   0       51.83      283.18    204.84 o 
   1   7   0      355.12      374.23     33.79 o 
   2   7   0       44.19       59.38     32.13 o 
   3   7   0    11255.64    11272.08    497.23 o 
   4   7   0        0.96       57.68     28.12 o 
   5   7   0       21.22      -16.32     28.58 o 
   6   7   0    46303.86    47605.39   2079.11 o 
   7   7   0       74.30      101.70     30.01 o 
   8   7   0       57.23      120.65     35.36 o 
   9   7   0    18709.06    18575.66    820.03 o 
  10   7   0       73.60       50.45     36.67 o 
  11   7   0       94.51      119.50     41.55 o 
  12   7   0    15165.34    15674.89    690.78 o 
  13   7   0       22.14       64.50     51.81 o 
  14   7   0       75.03      104.57     59.23 o 
  15   7   0      158.87      153.14     60.41 o 
  16   7   0      224.79      348.92     69.41 o 
  17   7   0       11.09      203.43     66.87 o 
  18   7   0      615.27      663.31    141.09 o 
  19   7   0       85.48      180.57     85.88 o 
  20   7   0       41.93       84.58     87.93 o 
  21   7   0      538.55      600.50    103.43 o 
  22   7   0       49.24      -60.49    123.50 o 
  23   7   0       34.64     -124.41    124.41 o 
  24   7   0      206.77      378.21    152.97 o 
  25   7   0       23.30       93.10    289.44 o 
  26   7   0       81.29       24.21    143.64 o 
  27   7   0     1131.70     1228.27    202.76 o 
  28   7   0       71.66      333.26    187.63 o 
  29   7   0        8.19       59.24    179.23 o 
  30   7   0     1059.04      991.26    215.70 o 
  31   7   0        5.03      159.01    194.78 o 
  32   7   0        3.25      132.34    180.36 o 
  33   7   0      401.15      544.74    211.85 o 
  34   7   0        5.42      222.45    227.41 o 
   0   8   0     9418.09     8484.41    490.54 o 
   1   8   0     1052.95     1101.15     59.50 o 
   2   8   0      403.95      433.79     41.50 o 
   3   8   0    13920.15    14093.53    620.43 o 
   4   8   0      754.11      886.93     60.82 o 
   5   8   0      671.52      692.32     51.30 o 
   6   8   0    16019.50    15790.32    697.61 o 
   7   8   0      303.94      333.12     34.07 o 
   8   8   0      333.38      346.78     36.30 o 
   9   8   0      621.79      599.01     75.67 o 
  10   8   0        0.07      -20.05     40.10 o 
  11   8   0      170.83      201.01     65.25 o 
  12   8   0     2831.22     2927.81    146.30 o 
  13   8   0       12.22       82.03     48.67 o 
  14   8   0       16.22       52.45     58.05 o 
  15   8   0    15622.76    15887.24    783.83 o 
  16   8   0      534.76      742.39     83.85 o 
  17   8   0       67.32      117.18     91.51 o 
  18   8   0    28006.47    31075.31   1778.49 o 
  19   8   0      623.95      539.70    195.94 o 
  20   8   0      433.09      489.98    217.81 o 
  21   8   0      484.18      807.57    193.13 o 
  22   8   0      135.42       58.27    126.74 o 
  23   8   0       32.69      208.85    135.28 o 
  24   8   0      101.08      -76.25    142.62 o 
  25   8   0      123.96      159.51    146.87 o 
  26   8   0       33.26       97.81    153.30 o 
  27   8   0       17.27      -15.62    163.64 o 
  28   8   0       36.05      -41.92    190.19 o 
  29   8   0      104.94       45.56    177.92 o 
  30   8   0       42.69       80.25    182.92 o 
  31   8   0        0.38     -102.84    182.82 o 
  32   8   0        0.41     -111.21    200.80 o 
  33   8   0      561.97      290.22    320.77 o 
  34   8   0       27.52      130.40    188.52 o 
   1   9   0      177.06      277.24     39.13 o 
   2   9   0      299.07      359.42     46.66 o 
   3   9   0     4874.72     5089.77    231.18 o 
   4   9   0      751.70      716.73     61.60 o 
   5   9   0       99.36       81.96     37.17 o 
   6   9   0     2615.46     2388.60    119.95 o 
   7   9   0        6.85      -21.37     30.88 o 
   8   9   0       31.38       20.23     33.18 o 
   9   9   0     3680.28     3469.49    168.08 o 
  10   9   0       84.89      175.17     65.57 o 
  11   9   0        1.57       39.89     61.18 o 
  12   9   0     5688.54     5862.23    305.32 o 
  13   9   0      137.14       -8.41     70.82 o 
  14   9   0       75.32      193.39    106.00 o 
  15   9   0     6673.81     6536.48    399.61 o 
  16   9   0       33.42       70.62     97.02 o 
  17   9   0        0.05      232.93     98.94 o 
  18   9   0     6098.55     5716.40    428.32 o 
  19   9   0       11.59      284.70    109.23 o 
  20   9   0      354.84      345.29    110.73 o 
  21   9   0      843.28      835.99    154.65 o 
  22   9   0        1.84      -86.56    126.94 o 
  23   9   0       25.28     -144.03    144.03 o 
  24   9   0     6992.91     6964.51    536.48 o 
  25   9   0       79.86      245.98    161.83 o 
  26   9   0        2.96       57.37    154.97 o 
  27   9   0     4699.50     4587.69    971.02 o 
  28   9   0       40.26      147.14    174.37 o 
  29   9   0       28.20      -63.87    177.36 o 
  30   9   0      222.63       27.69    182.85 o 
  31   9   0        5.11      -60.28    264.88 o 
  32   9   0        0.37     -188.12    209.89 o 
  33   9   0       56.72      214.90    197.30 o 
   0  10   0    13273.11    13763.19    788.30 o 
   1  10   0      139.02      184.56     41.97 o 
   2  10   0       25.19       62.25     69.46 o 
   3  10   0    25529.13    25752.67   1035.63 o 
   4  10   0       27.10       48.46     53.06 o 
   5  10   0      199.81      249.95     56.01 o 
   6  10   0    11148.11    10966.94    551.48 o 
   7  10   0      582.44      638.02     69.94 o 
   8  10   0      540.66      665.14     71.50 o 
   9  10   0     1430.38     1490.02    104.35 o 
  10  10   0        6.68      -59.14     59.33 o 
  11  10   0       15.13       70.23     65.02 o 
  12  10   0     4762.89     4893.46    265.58 o 
  13  10   0      126.97      173.60     71.37 o 
  14  10   0       48.03      156.91    114.70 o 
  15  10   0     5230.86     5346.61    569.14 o 
  16  10   0      164.56      177.04    100.40 o 
  17  10   0      215.02      494.47    110.98 o 
  18  10   0     2268.57     2460.30    196.28 o 
  19  10   0        1.77      238.82    112.70 o 
  20  10   0      114.97       89.30    115.56 o 
  21  10   0     1468.46     1613.24    243.74 o 
  22  10   0       11.32      105.66    147.89 o 
  23  10   0        0.28      -63.82    151.78 o 
  24  10   0     2939.19     3583.34    335.27 o 
  25  10   0      123.51      166.19    268.85 o 
  26  10   0        0.53       -7.53    175.81 o 
  27  10   0      102.68      193.78    369.89 o 
  28  10   0       19.05     -178.35    178.35 o 
  29  10   0        2.73       95.00    229.45 o 
  30  10   0        6.26      185.67    200.31 o 
  31  10   0       53.61       77.26    212.16 o 
  32  10   0        0.88      272.95    299.16 o 
   1  11   0      103.12       91.52     55.48 o 
   2  11   0      178.87      152.09     91.56 o 
   3  11   0       46.50      -48.61     48.61 o 
   4  11   0       82.28       46.48     56.75 o 
   5  11   0       54.48       48.40     58.90 o 
   6  11   0     6281.35     6357.47    329.87 o 
   7  11   0       42.17       75.62     80.82 o 
   8  11   0      247.65      258.94     65.05 o 
   9  11   0     3436.35     3787.87    211.48 o 
  10  11   0       14.35      -77.88     77.88 o 
  11  11   0        1.44      -63.11     83.74 o 
  12  11   0     4444.50     4278.08    278.19 o 
  13  11   0       15.44      -13.13    123.88 o 
  14  11   0      196.91      214.60     98.43 o 
  15  11   0      153.85       61.18    127.77 o 
  16  11   0      397.50      258.78    107.17 o 
  17  11   0      102.18       62.33    111.15 o 
  18  11   0     2378.03     2278.96    192.71 o 
  19  11   0       57.99       -1.27    166.23 o 
  20  11   0       29.73      209.16    164.70 o 
  21  11   0      189.86      202.24    129.80 o 
  22  11   0      263.34      538.18    312.01 o 
  23  11   0      207.50      338.77    176.76 o 
  24  11   0      982.73      719.01    194.79 o 
  25  11   0       21.54     -180.52    180.52 o 
  26  11   0       16.74       -3.79    182.65 o 
  27  11   0     3366.87     3347.04    625.31 o 
  28  11   0       55.69     -185.56    185.56 o 
  29  11   0       27.87       73.11    203.17 o 
  30  11   0     1690.24     2741.48    325.97 o 
  31  11   0       34.00      -31.61    225.53 o 
   0  12   0    31201.97    31151.32   2188.51 o 
   1  12   0      546.97      534.65     77.18 o 
   2  12   0      397.45      465.87     99.50 o 
   3  12   0     7614.23     7610.15    397.76 o 
   4  12   0       45.73       34.97     57.36 o 
   5  12   0        1.01      -26.86     63.18 o 
   6  12   0      148.80       54.35     65.19 o 
   7  12   0       43.35       43.17     77.59 o 
   8  12   0        3.44      -27.92     84.42 o 
   9  12   0     1084.76      593.89    147.49 o 
  10  12   0       26.31       17.17     85.09 o 
  11  12   0       37.59      106.85     93.88 o 
  12  12   0     1138.99     1331.86    137.91 o 
  13  12   0       29.10       38.32     95.90 o 
  14  12   0       12.46       31.48    132.70 o 
  15  12   0      616.63      403.93    116.17 o 
  16  12   0       25.27      102.59    110.63 o 
  17  12   0        9.36      -74.30    110.72 o 
  18  12   0     2442.84     2862.02    223.87 o 
  19  12   0        0.61     -107.80    118.22 o 
  20  12   0       39.64      338.86    132.41 o 
  21  12   0     3218.76     3262.14    253.97 o 
  22  12   0      109.83      273.09    143.99 o 
  23  12   0      321.14      600.46    151.54 o 
  24  12   0      757.98      480.99    192.54 o 
  25  12   0        3.55      344.73    218.07 o 
  26  12   0       30.95     -181.62    182.28 o 
  27  12   0      435.88      411.23    400.97 o 
  28  12   0        0.59       61.79    311.31 o 
  29  12   0       20.94      -36.43    209.52 o 
  30  12   0        1.36      -22.64    222.00 o 
   1  13   0       29.52       17.36     73.57 o 
   2  13   0       51.45      205.20     76.44 o 
   3  13   0     4489.10     4510.86    351.98 o 
   4  13   0        3.12      -16.52    100.95 o 
   5  13   0        4.52      125.51     88.56 o 
   6  13   0     3580.74     3606.59    298.83 o 
   7  13   0       18.29       64.77    113.73 o 
   8  13   0        0.39      -85.94     85.94 o 
   9  13   0     5275.90     5706.08    355.30 o 
  10  13   0       29.75       68.14    134.54 o 
  11  13   0        0.08       -0.64     98.22 o 
  12  13   0     1944.92     2569.49    193.89 o 
  13  13   0      182.84      222.23    109.28 o 
  14  13   0      127.54       47.39    110.61 o 
  15  13   0       12.48      155.63    149.25 o 
  16  13   0        0.46     -108.92    108.92 o 
  17  13   0        5.32     -114.60    114.60 o 
  18  13   0       87.76      129.61    123.46 o 
  19  13   0        1.73        8.98    122.22 o 
  20  13   0       10.12      -24.49    129.33 o 
  21  13   0     1881.23     1640.73    187.92 o 
  22  13   0       42.03       65.64    143.69 o 
  23  13   0      178.69      298.02    162.46 o 
  24  13   0     1494.66     1601.78    200.08 o 
  25  13   0      121.87      223.93    201.99 o 
  26  13   0       30.76       40.02    197.18 o 
  27  13   0     1544.45     1347.74    251.63 o 
  28  13   0        6.04        6.90    218.13 o 
   0  14   0     1266.80     1220.63    163.26 o 
   1  14   0       28.31      -85.32    100.97 o 
   2  14   0       12.78      -84.31     93.10 o 
   3  14   0     1906.99     1949.83    202.86 o 
   4  14   0       67.03      -49.23     97.33 o 
   5  14   0       88.45      154.29     97.07 o 
   6  14   0     3207.64     3140.36    248.14 o 
   7  14   0       65.63       71.53     98.37 o 
   8  14   0      194.35       91.57    188.53 o 
   9  14   0      216.34      353.09    137.34 o 
  10  14   0       90.89      112.79    127.54 o 
  11  14   0        0.33     -126.78    126.78 o 
  12  14   0      120.09      102.78    137.31 o 
  13  14   0       16.57      135.81    125.47 o 
  14  14   0        9.59      -18.97    108.19 o 
  15  14   0     1565.64     1709.20    290.72 o 
  16  14   0        4.74      252.68    127.17 o 
  17  14   0        5.30      129.49    130.34 o 
  18  14   0     3281.05     2854.08    232.77 o 
  19  14   0       46.06     -114.63    152.17 o 
  20  14   0        1.09     -129.37    141.00 o 
  21  14   0     1157.35     1244.88    178.81 o 
  22  14   0        1.23       41.75    145.94 o 
  23  14   0      107.77        1.36    159.13 o 
  24  14   0      489.90      396.31    176.10 o 
  25  14   0        2.53     -198.49    198.49 o 
  26  14   0        0.21       13.40    211.45 o 
  27  14   0        0.45     -177.99    222.46 o 
   1  15   0        4.96      103.52    134.57 o 
   2  15   0       27.06      -54.33    140.25 o 
   3  15   0     2708.84     2658.95    205.23 o 
   4  15   0      134.14      276.32    139.83 o 
   5  15   0       40.94       78.12    103.88 o 
   6  15   0     6344.29     7601.16    616.48 o 
   7  15   0      110.17       -3.96    104.11 o 
   8  15   0       77.54     -106.95    106.95 o 
   9  15   0     4792.31     4912.18    581.56 o 
  10  15   0      122.73      462.98    155.11 o 
  11  15   0       22.84      -17.32    139.69 o 
  12  15   0     2006.33     2235.05    373.85 o 
  13  15   0       52.01      200.59    157.72 o 
  14  15   0       39.34       17.78    157.77 o 
  15  15   0     1435.72     1351.43    203.70 o 
  16  15   0       13.18     -164.68    164.68 o 
  17  15   0       22.99      103.68    186.76 o 
  18  15   0        5.43      229.66    178.36 o 
  19  15   0        1.73      -16.74    147.91 o 
  20  15   0       43.98      -80.27    149.69 o 
  21  15   0      880.89     1162.52    191.44 o 
  22  15   0       30.08       22.66    169.56 o 
  23  15   0      103.04        1.02    170.33 o 
  24  15   0      788.70      470.08    188.42 o 
  25  15   0       21.25       62.00    177.11 o 
   0  16   0     1918.40     2055.62    349.17 o 
   1  16   0       17.99      -38.89    144.83 o 
   2  16   0       30.69       76.35    149.21 o 
   3  16   0     1236.15     1399.10    292.25 o 
   4  16   0       10.89       25.39    158.49 o 
   5  16   0       26.82      -70.34    156.97 o 
   6  16   0     1030.56     1006.63    183.31 o 
   7  16   0        0.05       -4.41    115.01 o 
   8  16   0       88.72       49.86    119.24 o 
   9  16   0       44.29       42.32    144.86 o 
  10  16   0       16.78      -82.21    145.97 o 
  11  16   0       22.23       18.16    167.55 o 
  12  16   0      168.73      -54.08    163.63 o 
  13  16   0       41.87      -25.25    171.26 o 
  14  16   0        0.83      219.98    173.54 o 
  15  16   0      976.99      917.47    200.45 o 
  16  16   0       64.77       26.09    182.72 o 
  17  16   0       41.71      -26.20    194.40 o 
  18  16   0     1361.31     1301.59    236.35 o 
  19  16   0       11.39     -153.57    204.77 o 
  20  16   0        6.48       90.08    211.09 o 
  21  16   0      305.83      431.82    214.03 o 
  22  16   0        3.52       12.73    214.96 o 
  23  16   0        0.69     -110.94    256.57 o 
   1  17   0        0.10       89.72    165.75 o 
   2  17   0        2.88      -17.01    235.47 o 
   3  17   0      233.93      714.49    188.27 o 
   4  17   0       69.18       -1.93    178.95 o 
   5  17   0       86.32       17.34    160.60 o 
   6  17   0     2182.83     2347.43    270.35 o 
   7  17   0       52.06        9.97    164.48 o 
   8  17   0        2.61      155.56    201.06 o 
   9  17   0     6879.95     7227.33    580.78 o 
  10  17   0       41.81      313.90    182.48 o 
  11  17   0      105.96      247.57    143.49 o 
  12  17   0     3516.74     3745.96    526.44 o 
  13  17   0       18.06       16.64    182.77 o 
  14  17   0        6.26       72.25    192.66 o 
  15  17   0     1163.21      706.31    211.68 o 
  16  17   0        1.02      213.34    206.30 o 
  17  17   0       33.39      105.41    210.62 o 
  18  17   0      576.13      586.32    243.52 o 
  19  17   0      160.37     -202.81    202.81 o 
  20  17   0      182.02       60.63    221.43 o 
   0  18   0       10.25     -184.69    276.52 o 
   1  18   0       14.67      158.09    189.39 o 
   2  18   0        4.74       91.70    180.25 o 
   3  18   0       96.30      150.98    189.28 o 
   4  18   0        0.21       87.47    193.43 o 
   5  18   0        8.66     -103.61    187.41 o 
   6  18   0     2694.54     3204.71    339.39 o 
   7  18   0       10.75     -162.08    185.28 o 
   8  18   0        4.77      -78.74    177.65 o 
   9  18   0     1066.58     1019.43    223.10 o 
  10  18   0       73.38       -0.26    200.25 o 
  11  18   0       51.93     -180.75    180.75 o 
  12  18   0       46.41      -24.12    189.87 o 
  13  18   0        3.28      -57.75    196.12 o 
  14  18   0       54.29      -19.44    311.82 o 
  15  18   0      473.04      231.75    224.47 o 
  16  18   0       30.74     -150.67    203.90 o 
  17  18   0        5.73      -20.54    211.40 o 
   1  19   0        2.21     -122.99    207.28 o 
   2  19   0       27.08      442.92    209.10 o 
   3  19   0      503.33      532.51    295.83 o 
   4  19   0        1.45     -207.62    207.62 o 
   5  19   0       10.01      -97.36    210.45 o 
   6  19   0     1201.21     1208.60    251.53 o 
   7  19   0       21.68      -77.98    195.16 o 
   8  19   0       84.64       63.74    325.89 o 
   9  19   0     3450.94     3378.83    354.69 o 
  10  19   0       65.02       96.92    205.93 o 
  11  19   0       32.87      -82.81    321.41 o 
  12  19   0     1908.84     2759.74    326.58 o 
  13  19   0       45.70       81.35    211.43 o 
  14  19   0       59.48       85.55    195.66 o 
   0  20   0      160.12       54.49    308.75 o 
   1  20   0        6.85       29.83    270.00 o 
   2  20   0        0.23       84.51    215.14 o 
   3  20   0      339.97      357.41    226.02 o 
   4  20   0       16.25      204.03    213.70 o 
   5  20   0       18.58       85.17    223.74 o 
   6  20   0       17.48      312.53    221.19 o 
   7  20   0       30.38      194.79    209.55 o 
   8  20   0       39.16     -204.22    204.22 o 
 -36   1   1       12.94       68.42    209.12 o 
 -35   1   1     1100.52      997.65    227.67 o 
 -34   1   1      397.69      579.13    234.44 o 
 -33   1   1      517.86      502.60    202.08 o 
 -32   1   1     1173.73     1014.63    207.88 o 
 -31   1   1       26.73       69.24    160.23 o 
 -30   1   1     1870.10     1637.57    218.32 o 
 -29   1   1      135.03       32.82    227.66 o 
 -28   1   1      133.27      126.73    135.20 o 
 -27   1   1     5756.68     5204.55    405.49 o 
 -26   1   1      554.28      795.16    289.82 o 
 -25   1   1     3057.77     2678.14    239.26 o 
 -24   1   1      542.58      599.64    228.56 o 
 -23   1   1     6432.27     6639.92    487.93 o 
 -22   1   1     4558.46     4559.54    350.70 o 
 -21   1   1      252.17      258.79    147.34 o 
 -20   1   1     7528.28     7950.51    569.27 o 
 -19   1   1     7215.66     6172.54    448.82 o 
 -18   1   1      894.64      748.27    188.40 o 
 -17   1   1     4109.01     3905.33    294.26 o 
 -16   1   1      400.10      375.64     97.84 o 
 -15   1   1     1290.23     1641.92    143.91 o 
 -14   1   1     2110.64     1829.52    154.76 o 
 -13   1   1     2299.63     2142.04    171.28 o 
 -12   1   1    24231.15    22261.10   1520.11 o 
 -11   1   1    14860.50    15021.56   1030.83 o 
 -10   1   1    15671.40    17236.09   1179.83 o 
  -9   1   1     5610.02     5183.64    365.32 o 
  -8   1   1     2235.47     2483.38    183.23 o 
  -7   1   1      127.94       77.87     53.72 o 
  -6   1   1     5794.13     6010.90    334.37 o 
  -5   1   1    30741.75    30842.93   1470.83 o 
  -4   1   1    43247.79    43854.86   3005.38 o 
  -3   1   1     3962.96     4996.28    246.18 o 
  -2   1   1    85598.16    87613.78   4171.46 o 
  -1   1   1    89702.92    93000.55   5178.60 o 
   0   1   1    22088.68    22650.66   1281.72 o 
   1   1   1    90914.28    93520.71   6522.71 o 
   2   1   1    72969.45    75504.42   4260.29 o 
   3   1   1   110938.55   113733.67   5528.06 o 
   4   1   1    54194.21    55145.86   2685.47 o 
   5   1   1    20980.19    21348.66   1193.13 o 
   6   1   1    12607.87    11999.34    673.68 o 
   7   1   1      466.65      782.37     96.80 o 
   8   1   1      137.18      258.79     67.61 o 
   9   1   1      254.99      616.02    283.68 o 
  10   1   1    17169.25    17793.27   1216.27 o 
  11   1   1    14904.30    16033.11   1100.00 o 
  12   1   1     4062.71     3448.23    253.39 o 
  13   1   1     1261.86     1345.75    121.31 o 
  14   1   1     1144.33     1162.36    116.97 o 
  15   1   1     3940.58     4715.02    343.17 o 
  16   1   1     1642.63     1523.18    142.84 o 
  17   1   1     3579.75     2941.14    483.85 o 
  18   1   1     1441.94     1437.13    321.80 o 
  19   1   1     4625.78     4602.56    348.19 o 
  20   1   1    11590.33    10921.50    769.09 o 
  21   1   1     8529.44     8735.45    626.75 o 
  22   1   1     3351.07     3507.51    285.70 o 
  23   1   1     7792.99     8367.91    815.62 o 
  24   1   1     9070.75    10335.80    738.09 o 
  25   1   1     1293.66     1523.99    259.38 o 
  26   1   1     1493.16     1544.52    188.09 o 
  27   1   1     7768.18     8340.93    553.98 o 
  28   1   1       60.83      143.00    111.88 o 
  29   1   1        2.19       87.42    114.12 o 
  30   1   1      955.80      863.28    145.82 o 
  31   1   1      269.86      343.92    138.07 o 
  32   1   1      443.08      558.27    126.52 o 
  33   1   1        6.61      125.79    119.23 o 
  34   1   1      372.31      479.56    158.04 o 
  35   1   1     1181.80     1103.04    152.18 o 
  36   1   1      243.90      357.41    141.98 o 
 -36   2   1        0.12       19.73    167.55 o 
 -35   2   1       13.82     -102.22    190.01 o 
 -34   2   1        7.19      171.34    193.96 o 
 -33   2   1        8.88      -43.06    188.40 o 
 -32   2   1       55.28       87.77    261.43 o 
 -31   2   1        0.13      134.10    165.75 o 
 -30   2   1      311.07      205.17    157.83 o 
 -29   2   1      177.61      127.25    216.54 o 
 -28   2   1       26.88       21.15    139.50 o 
 -27   2   1       85.08      -59.19    120.26 o 
 -26   2   1      530.85      519.84    137.77 o 
 -25   2   1      850.44      962.79    150.48 o 
 -24   2   1       66.45       83.93    190.83 o 
 -23   2   1      612.11      617.07    127.14 o 
 -22   2   1      120.71       49.82     98.70 o 
 -21   2   1        4.01       30.50    114.34 o 
 -20   2   1       30.95       75.80     91.88 o 
 -19   2   1       54.56      -58.68     79.04 o 
 -18   2   1        8.88       49.59     92.86 o 
 -17   2   1       20.62       23.84     72.80 o 
 -16   2   1      303.54      410.37     82.24 o 
 -15   2   1     2600.56     2237.20    338.55 o 
 -14   2   1        9.76       57.01     60.33 o 
 -13   2   1        2.37      -30.87     52.29 o 
 -12   2   1     2258.58     2194.10    172.07 o 
 -11   2   1        1.22       24.35     49.06 o 
 -10   2   1       37.13      100.57     46.88 o 
  -9   2   1     2149.41     2167.46    165.25 o 
  -8   2   1     4726.00     4568.57    264.48 o 
  -7   2   1    16917.66    16926.04    733.56 o 
  -6   2   1    10595.51    11508.22    499.11 o 
  -5   2   1     1226.19     1409.06     90.47 o 
  -4   2   1      622.37      726.60     44.66 o 
  -3   2   1     2618.93     2586.14    130.56 o 
  -2   2   1       23.21       14.01     28.71 o 
  -1   2   1        7.08      -12.48     12.48 o 
   0   2   1     2948.49     3025.81    181.84 o 
   1   2   1       19.11      -17.47     30.79 o 
   2   2   1      344.15      378.55     33.52 o 
   3   2   1      413.56      371.53     40.84 o 
   4   2   1     1279.54     1360.32     74.85 o 
   5   2   1      625.94      753.41     52.28 o 
   6   2   1    31555.17    33006.66   1610.14 o 
   7   2   1    11412.56    11354.48    559.35 o 
   8   2   1     4689.65     4815.69    277.29 o 
   9   2   1      774.06      883.70     68.82 o 
  10   2   1     1171.70     1281.05     91.23 o 
  11   2   1     1630.02     1496.08    102.85 o 
  12   2   1     1226.96     1354.21    114.44 o 
  13   2   1        3.71       48.24     45.85 o 
  14   2   1        0.65      -51.61     51.61 o 
  15   2   1     1852.93     1991.58    144.26 o 
  16   2   1       34.90       66.87    132.25 o 
  17   2   1      615.57      962.22    114.19 o 
  18   2   1      200.58      258.18    154.25 o 
  19   2   1        7.54      -83.20     83.20 o 
  20   2   1       27.72      -49.06     69.42 o 
  21   2   1      230.12      207.49     80.80 o 
  22   2   1      343.89      423.01    168.44 o 
  23   2   1      124.48      -76.05     87.85 o 
  24   2   1      136.03       80.63     96.42 o 
  25   2   1      938.49      666.20    112.23 o 
  26   2   1      482.30      486.04    126.98 o 
  27   2   1        1.13      -59.52    100.66 o 
  28   2   1        0.23      204.15    112.73 o 
  29   2   1      148.75       57.90    118.92 o 
  30   2   1      503.78      586.16    136.18 o 
  31   2   1       12.21      -31.68    124.79 o 
  32   2   1       58.25      -70.28    130.36 o 
  33   2   1       62.60       15.66    140.07 o 
  34   2   1       52.76       54.37    123.52 o 
  35   2   1        0.25      107.86    130.52 o 
  36   2   1        0.74     -156.56    157.83 o 
 -36   3   1      158.02      353.75    323.65 o 
 -35   3   1     1290.71     1485.11    195.86 o 
 -34   3   1      173.06      199.10    158.62 o 
 -33   3   1     1339.37     1362.37    395.34 o 
 -32   3   1     1698.93     1663.73    231.12 o 
 -31   3   1       83.72      172.96    173.30 o 
 -30   3   1      893.09     1112.74    301.33 o 
 -29   3   1      449.90      511.74    234.83 o 
 -28   3   1       43.75      117.83    138.90 o 
 -27   3   1     2642.90     2576.46    321.41 o 
 -26   3   1      606.86      596.02    136.35 o 
 -25   3   1     2427.53     2029.83    210.46 o 
 -24   3   1      786.94      920.67    145.63 o 
 -23   3   1     3762.62     3514.79    290.12 o 
 -22   3   1     4465.86     4456.94    342.93 o 
 -21   3   1      256.44      325.10    107.11 o 
 -20   3   1     9056.73     8711.47    621.38 o 
 -19   3   1     6475.34     6458.40    469.28 o 
 -18   3   1     9346.51     9851.27    693.03 o 
 -17   3   1    21910.33    20415.84   1403.60 o 
 -16   3   1     6900.19     6254.31    448.38 o 
 -15   3   1      428.45      521.20    182.64 o 
 -14   3   1     9225.79     8540.17    598.16 o 
 -13   3   1     6837.70     6767.79    476.82 o 
 -12   3   1     8952.00     7603.39    532.30 o 
 -11   3   1       23.49       20.65     48.66 o 
 -10   3   1     3286.24     3504.83    254.33 o 
  -9   3   1    11028.83    10668.57    527.95 o 
  -8   3   1     3829.71     3674.17    166.28 o 
  -7   3   1     4042.20     3885.71    172.79 o 
  -6   3   1    14672.06    15448.82    879.87 o 
  -5   3   1    11058.98    10489.07    518.20 o 
  -4   3   1     6257.65     5983.29    299.65 o 
  -3   3   1    30400.79    33115.00   1614.41 o 
  -2   3   1    33672.02    33828.06   1647.82 o 
  -1   3   1    35372.69    34816.26   1517.84 o 
   0   3   1     3827.36     3514.15    175.86 o 
   1   3   1    19396.06    19613.46   1112.56 o 
   2   3   1    47360.09    47624.58   2691.98 o 
   3   3   1    91773.63    97905.97   5532.78 o 
   4   3   1     2292.81     2436.18    163.71 o 
   5   3   1    27228.75    26659.79   1303.43 o 
   6   3   1    76059.32    74846.61   3644.49 o 
   7   3   1    18467.04    17480.89    858.27 o 
   8   3   1      410.60      443.24     71.63 o 
   9   3   1    19764.61    18958.91    930.13 o 
  10   3   1      791.79      876.25    131.29 o 
  11   3   1       18.51       29.32     42.05 o 
  12   3   1     1729.34     1453.37    103.62 o 
  13   3   1     7771.72     7466.80    431.73 o 
  14   3   1     7838.23     8206.32    471.25 o 
  15   3   1     3747.43     4090.83    250.16 o 
  16   3   1    10731.13    11365.37    651.36 o 
  17   3   1    20527.57    20419.72   1151.54 o 
  18   3   1      536.62      366.48     85.21 o 
  19   3   1     8318.65     7835.45    459.56 o 
  20   3   1     7307.62     6636.19    395.34 o 
  21   3   1     2415.63     2138.52    312.86 o 
  22   3   1     2340.47     2483.00    183.40 o 
  23   3   1     4016.61     4268.53    321.90 o 
  24   3   1     3405.16     3567.82    245.86 o 
  25   3   1      689.66      834.31    124.18 o 
  26   3   1     1987.53     2258.77    299.83 o 
  27   3   1     4033.69     4115.36    375.03 o 
  28   3   1        0.83       43.60    109.51 o 
  29   3   1      491.54      820.51    227.82 o 
  30   3   1      287.79      250.91    151.99 o 
  31   3   1      214.18      147.69    129.81 o 
  32   3   1     1433.85     1602.87    327.70 o 
  33   3   1       45.16       12.84    150.37 o 
  34   3   1      627.82      811.32    174.02 o 
  35   3   1      920.20      839.87    182.31 o 
  36   3   1      138.76      128.68    167.76 o 
 -36   4   1       65.60     -126.31    188.80 o 
 -35   4   1        0.47       22.81    162.08 o 
 -34   4   1        0.57      -77.09    153.10 o 
 -33   4   1       51.59       78.86    151.25 o 
 -32   4   1       84.17       19.99    132.89 o 
 -31   4   1       25.04      -31.40    126.81 o 
 -30   4   1      290.09       42.05    229.97 o 
 -29   4   1      469.17      621.18    164.24 o 
 -28   4   1      456.61      253.46    150.77 o 
 -27   4   1        2.07      -71.11    138.26 o 
 -26   4   1      605.19      755.97    147.87 o 
 -25   4   1      156.43       18.00    124.99 o 
 -24   4   1      112.00      195.98    147.09 o 
 -23   4   1      163.89      131.26    130.20 o 
 -22   4   1       54.26       41.78    105.80 o 
 -21   4   1      584.68      400.17    199.01 o 
 -20   4   1        0.85      -38.31     92.61 o 
 -19   4   1        6.95      124.51     89.87 o 
 -18   4   1      264.97      366.76    235.08 o 
 -17   4   1      297.62      238.44     82.78 o 
 -16   4   1     1258.56     1206.59    206.94 o 
 -15   4   1      618.64      710.85     95.04 o 
 -14   4   1      353.28      280.96     70.50 o 
 -13   4   1       16.24      109.53     59.14 o 
 -12   4   1     2353.61     2675.83    192.60 o 
 -11   4   1       43.86       50.88     38.22 o 
 -10   4   1       41.52       66.11     35.79 o 
  -9   4   1      844.03      937.50     73.62 o 
  -8   4   1     5327.17     5078.49    225.24 o 
  -7   4   1     8164.34     8130.58    356.19 o 
  -6   4   1      331.34      496.25     59.55 o 
  -5   4   1     7660.33     7586.48    375.43 o 
  -4   4   1     2681.96     2629.39    121.65 o 
  -3   4   1    16399.08    18160.96    794.66 o 
  -2   4   1    13988.88    14461.78    633.73 o 
  -1   4   1     3171.12     3078.47    128.07 o 
   0   4   1   226735.42   238403.52  10375.57 o 
   1   4   1     3214.37     3400.38    174.09 o 
   2   4   1    14741.53    15446.56    757.91 o 
   3   4   1     7051.24     7399.30    368.65 o 
   4   4   1     2359.67     2326.28    122.78 o 
   5   4   1     6980.94     7203.59    316.77 o 
   6   4   1    12495.03    12774.65    560.21 o 
   7   4   1    10949.16    11307.84    557.63 o 
   8   4   1     1760.82     1817.02    102.34 o 
   9   4   1     1255.34     1246.59     77.60 o 
  10   4   1       48.57      191.94     70.79 o 
  11   4   1       20.25      -29.91     38.53 o 
  12   4   1     2963.73     2834.80    155.55 o 
  13   4   1      218.64      280.88     72.29 o 
  14   4   1      530.16      530.02     77.30 o 
  15   4   1       75.27      123.47     58.39 o 
  16   4   1     2694.60     2724.34    176.18 o 
  17   4   1      319.48      438.50     74.73 o 
  18   4   1      253.78       56.47    141.04 o 
  19   4   1       29.46      112.10     74.79 o 
  20   4   1        2.10      -37.50     75.33 o 
  21   4   1      770.06      961.42    111.47 o 
  22   4   1        1.28       47.44     85.97 o 
  23   4   1       67.03      -89.54     89.54 o 
  24   4   1        9.38      -14.10     94.11 o 
  25   4   1      682.66      761.43    125.03 o 
  26   4   1      288.51       88.92    104.80 o 
  27   4   1      586.81      395.80    122.72 o 
  28   4   1      237.07      142.98    155.85 o 
  29   4   1      125.28      171.72    121.17 o 
  30   4   1      233.17      253.15    134.37 o 
  31   4   1       50.16      198.98    141.30 o 
  32   4   1      131.56      136.70    141.10 o 
  33   4   1       39.72      166.02    192.63 o 
  34   4   1       31.68     -124.23    189.06 o 
  35   4   1       12.71       64.65    206.55 o 
  36   4   1      151.88      175.14    217.18 o 
 -35   5   1     1300.26     1416.93    303.64 o 
 -34   5   1      435.69      662.73    202.57 o 
 -33   5   1      467.49      242.03    191.95 o 
 -32   5   1     1353.47     1773.25    194.49 o 
 -31   5   1      537.79      515.10    144.41 o 
 -30   5   1      660.94      859.48    149.29 o 
 -29   5   1      666.89      630.17    139.49 o 
 -28   5   1       22.76      -38.02    113.30 o 
 -27   5   1     1947.28     2187.10    186.87 o 
 -26   5   1       10.75      116.75    103.62 o 
 -25   5   1     1009.36     1012.18    222.68 o 
 -24   5   1      213.38      432.75    127.11 o 
 -23   5   1     2666.80     2765.85    243.27 o 
 -22   5   1     1356.15     1166.59    154.09 o 
 -21   5   1      149.02      239.59    108.77 o 
 -20   5   1    12915.52    12590.75    883.86 o 
 -19   5   1     8275.45     8428.62    601.40 o 
 -18   5   1    10618.91     9735.56    687.96 o 
 -17   5   1    18686.98    18085.30   1247.32 o 
 -16   5   1     9046.61     8624.85    609.08 o 
 -15   5   1    17969.50    17445.32   1201.57 o 
 -14   5   1    13143.19    12743.59    730.03 o 
 -13   5   1     3438.91     3165.06    211.39 o 
 -12   5   1    23902.53    22330.30   1096.70 o 
 -11   5   1      871.50      865.64     66.57 o 
 -10   5   1     2026.62     2273.29    129.13 o 
  -9   5   1     6534.62     6096.70    248.72 o 
  -8   5   1     5066.21     4898.28    201.40 o 
  -7   5   1     8030.00     8120.99    361.69 o 
  -6   5   1     8095.79     8519.90    377.81 o 
  -5   5   1     3773.80     3581.12    164.39 o 
  -4   5   1       63.54      107.24     37.86 o 
  -3   5   1      464.17      493.90     37.06 o 
  -2   5   1     2327.60     2226.76    105.10 o 
  -1   5   1    17883.99    17639.33    708.72 o 
   0   5   1     3158.34     3135.55    144.32 o 
   1   5   1     7346.26     6810.80    340.54 o 
   2   5   1     8713.62     8767.10    435.17 o 
   3   5   1     3151.42     3095.09    161.19 o 
   4   5   1     2770.32     2455.61    131.00 o 
   5   5   1      658.97      509.64     68.12 o 
   6   5   1    22280.31    20874.41    914.79 o 
   7   5   1     3170.37     3017.47    139.91 o 
   8   5   1     9920.04     9594.99    477.79 o 
   9   5   1    23849.29    22974.10   1125.58 o 
  10   5   1     1213.40     1250.67     81.31 o 
  11   5   1      165.56       98.90     68.23 o 
  12   5   1    16032.44    15554.20    766.52 o 
  13   5   1     2786.91     2669.48    151.00 o 
  14   5   1    14848.95    14791.17    734.61 o 
  15   5   1       88.53      309.03     71.14 o 
  16   5   1    11612.43    11327.70    650.56 o 
  17   5   1    17807.30    16900.29    961.58 o 
  18   5   1       20.66      136.72     73.31 o 
  19   5   1     8343.53     8680.75    506.24 o 
  20   5   1    14075.97    14144.27    811.58 o 
  21   5   1     4044.65     3801.41    256.50 o 
  22   5   1     1432.23     1304.01    223.67 o 
  23   5   1     1702.35     2054.10    168.10 o 
  24   5   1     1951.86     2057.06    218.54 o 
  25   5   1      662.59      648.06    118.75 o 
  26   5   1       35.85      -96.78    108.11 o 
  27   5   1      517.93      358.07    148.79 o 
  28   5   1      285.41      351.04    126.92 o 
  29   5   1      223.44       19.10    151.01 o 
  30   5   1        7.90      -14.44    170.94 o 
  31   5   1      770.53      837.16    357.74 o 
  32   5   1     1067.82     1274.43    224.05 o 
  33   5   1        1.47      151.47    184.31 o 
  34   5   1      242.50      201.13    248.38 o 
  35   5   1     1668.39     1755.85    309.65 o 
 -35   6   1       26.42       44.10    195.49 o 
 -34   6   1      116.58      181.04    196.65 o 
 -33   6   1       53.55      100.99    190.00 o 
 -32   6   1       11.70       72.00    172.80 o 
 -31   6   1       44.67      127.39    176.93 o 
 -30   6   1      767.05      709.94    187.45 o 
 -29   6   1       45.07      231.83    163.61 o 
 -28   6   1        2.12      -60.21    117.88 o 
 -27   6   1       28.10      200.83    115.72 o 
 -26   6   1      372.13      467.36    115.56 o 
 -25   6   1      204.20      117.35    103.08 o 
 -24   6   1      228.57      219.43    104.25 o 
 -23   6   1      147.04      138.40    183.78 o 
 -22   6   1        2.04      -16.95    104.71 o 
 -21   6   1     1866.69     1902.02    160.77 o 
 -20   6   1       21.80      -39.73     82.31 o 
 -19   6   1      224.61      333.58     83.01 o 
 -18   6   1       23.09       -0.51     95.56 o 
 -17   6   1      381.63      425.71     97.90 o 
 -16   6   1      251.74      202.92     71.61 o 
 -15   6   1      120.31      126.17     59.11 o 
 -14   6   1     3097.83     3020.18    169.89 o 
 -13   6   1     1012.08     1137.08     74.96 o 
 -12   6   1     1876.99     1841.81     99.93 o 
 -11   6   1     8246.25     8134.04    365.45 o 
 -10   6   1     9931.27    10148.96    406.57 o 
  -9   6   1      941.32      883.75     51.58 o 
  -8   6   1    12427.19    13510.49    670.51 o 
  -7   6   1     9174.01     9548.95    423.02 o 
  -6   6   1      541.93      919.26     91.82 o 
  -5   6   1     4946.99     5033.74    227.52 o 
  -4   6   1     2776.39     2657.02    123.65 o 
  -3   6   1     3991.51     4162.39    189.29 o 
  -2   6   1      307.70      410.42     54.78 o 
  -1   6   1     2874.00     2841.41    120.72 o 
   0   6   1    40382.39    42197.44   1688.42 o 
   1   6   1      210.67      168.28     40.23 o 
   2   6   1      276.31      261.92     37.52 o 
   3   6   1     6789.89     7216.70    359.15 o 
   4   6   1     3604.70     3585.06    189.81 o 
   5   6   1     2741.13     2768.44    148.02 o 
   6   6   1     4956.46     5556.59    278.54 o 
   7   6   1     3461.36     3373.21    157.35 o 
   8   6   1    19183.84    18656.36    819.05 o 
   9   6   1     6172.02     6736.34    303.02 o 
  10   6   1     9727.26     9297.31    466.64 o 
  11   6   1     8288.07     8352.35    418.76 o 
  12   6   1     7959.51     7452.94    378.78 o 
  13   6   1     1916.07     1963.33    120.31 o 
  14   6   1     2610.02     2514.49    181.84 o 
  15   6   1      905.49      727.69     96.31 o 
  16   6   1      530.91      458.05     91.75 o 
  17   6   1      132.07       47.01     70.26 o 
  18   6   1      306.30      353.26     82.46 o 
  19   6   1       19.08      165.80     79.47 o 
  20   6   1       21.66       -4.13     84.69 o 
  21   6   1      492.14      505.63    150.53 o 
  22   6   1       95.00      261.46     98.99 o 
  23   6   1       29.91       27.66     96.08 o 
  24   6   1      139.38      245.14    102.44 o 
  25   6   1       46.49       17.97    134.35 o 
  26   6   1      307.56      197.50    144.96 o 
  27   6   1       40.68      -26.24    218.33 o 
  28   6   1       25.12      -91.19    146.33 o 
  29   6   1       32.82      -31.47    167.10 o 
  30   6   1     1409.61     1631.94    235.78 o 
  31   6   1       96.87      132.86    177.67 o 
  32   6   1       84.52     -185.72    185.72 o 
  33   6   1      305.98      481.12    202.58 o 
  34   6   1       72.72     -146.11    208.23 o 
  35   6   1       25.48      111.91    206.38 o 
 -34   7   1       77.74       48.99    272.94 o 
 -33   7   1      855.90      789.45    225.07 o 
 -32   7   1      214.56      413.64    252.73 o 
 -31   7   1       11.21     -116.82    183.86 o 
 -30   7   1      750.46      619.90    185.38 o 
 -29   7   1      484.46      259.38    167.05 o 
 -28   7   1       16.48       80.49    152.63 o 
 -27   7   1     2058.04     2365.92    260.28 o 
 -26   7   1      116.07        5.35    137.13 o 
 -25   7   1      315.71       75.29    133.67 o 
 -24   7   1       29.32      138.36    101.00 o 
 -23   7   1       54.09      147.78    102.97 o 
 -22   7   1      307.54      123.05     94.36 o 
 -21   7   1      662.48      528.33    103.48 o 
 -20   7   1     6195.35     6782.42    409.13 o 
 -19   7   1     8179.19     7767.47    461.68 o 
 -18   7   1     4465.90     4747.22    295.31 o 
 -17   7   1    16533.38    16572.80    822.21 o 
 -16   7   1     3659.10     3836.95    213.77 o 
 -15   7   1    14782.97    14598.29    728.46 o 
 -14   7   1    11716.97    11473.82    514.43 o 
 -13   7   1     7672.74     7866.56    357.48 o 
 -12   7   1    10652.51    10531.84    468.67 o 
 -11   7   1     1241.46     1248.21     68.90 o 
 -10   7   1       14.42       19.73     34.23 o 
  -9   7   1    12278.35    12287.51    491.10 o 
  -8   7   1     3669.06     3652.12    172.49 o 
  -7   7   1    10925.93    11228.60    497.54 o 
  -6   7   1     3612.53     3966.75    184.12 o 
  -5   7   1     6878.73     6635.04    297.35 o 
  -4   7   1     6964.91     6648.26    297.58 o 
  -3   7   1      445.55      469.46     39.95 o 
  -2   7   1      346.13      267.37     31.95 o 
  -1   7   1     4309.39     4088.33    171.84 o 
   0   7   1     1476.30     1386.16     67.08 o 
   1   7   1     5165.98     4814.80    217.42 o 
   2   7   1      223.06      174.82     28.01 o 
   3   7   1     3317.56     3113.19    165.92 o 
   4   7   1     5420.11     5490.38    278.13 o 
   5   7   1     8701.13     9023.12    451.26 o 
   6   7   1    27880.32    28301.36   1395.40 o 
   7   7   1    10541.86    11323.53    562.34 o 
   8   7   1     5523.62     5821.06    296.09 o 
   9   7   1    15329.00    15313.98    674.82 o 
  10   7   1      143.87      143.29     37.78 o 
  11   7   1      685.60      726.69     76.54 o 
  12   7   1     2017.39     2276.01    144.70 o 
  13   7   1     5242.21     4954.60    261.46 o 
  14   7   1    17024.11    15878.59    788.67 o 
  15   7   1      767.28      977.05     85.88 o 
  16   7   1     6906.62     6622.54    340.34 o 
  17   7   1    12344.21    12553.44    626.38 o 
  18   7   1     1562.43     1480.11    189.07 o 
  19   7   1     6644.38     7025.27    496.50 o 
  20   7   1     6596.44     6815.44    511.34 o 
  21   7   1      156.77      279.20    128.24 o 
  22   7   1       34.16      111.28    145.30 o 
  23   7   1      546.21      599.24    360.04 o 
  24   7   1       16.90       50.67    133.45 o 
  25   7   1      343.38      239.20    152.46 o 
  26   7   1      140.50      -31.93    153.99 o 
  27   7   1     2618.83     2797.28    280.35 o 
  28   7   1       42.70      156.87    162.81 o 
  29   7   1      308.46      604.54    183.83 o 
  30   7   1      356.68      504.56    280.74 o 
  31   7   1       58.14      121.01    189.71 o 
  32   7   1      155.75      280.48    201.92 o 
  33   7   1      153.74      369.66    201.71 o 
  34   7   1      194.49       98.10    205.43 o 
 -34   8   1        4.02     -207.20    207.20 o 
 -33   8   1       12.87       49.93    197.74 o 
 -32   8   1      205.20      323.22    203.01 o 
 -31   8   1       25.35       78.65    178.98 o 
 -30   8   1       74.40      -13.33    180.17 o 
 -29   8   1      501.30      821.94    211.34 o 
 -28   8   1      900.75      681.61    199.53 o 
 -27   8   1      255.11      152.01    163.57 o 
 -26   8   1     1314.84     1328.87    322.44 o 
 -25   8   1      233.34      374.28    164.66 o 
 -24   8   1     1952.06     2380.11    251.24 o 
 -23   8   1      220.68      268.59    169.98 o 
 -22   8   1       61.95       14.78    128.87 o 
 -21   8   1      418.95      310.79    128.96 o 
 -20   8   1      135.20      253.87    179.06 o 
 -19   8   1       50.36      -58.94     86.85 o 
 -18   8   1      659.69      682.59     98.99 o 
 -17   8   1      537.57      456.02     79.57 o 
 -16   8   1      795.08      719.52     85.95 o 
 -15   8   1        8.31      108.58     56.26 o 
 -14   8   1     3392.08     3995.69    195.01 o 
 -13   8   1     3459.88     3542.80    173.90 o 
 -12   8   1      426.06      589.18     85.19 o 
 -11   8   1     4651.87     4633.07    195.17 o 
 -10   8   1     1144.68     1052.53     66.48 o 
  -9   8   1      196.12      346.38     79.55 o 
  -8   8   1     1948.15     1938.68    101.91 o 
  -7   8   1     1335.45     1390.17     79.25 o 
  -6   8   1     5441.86     5761.01    261.40 o 
  -5   8   1    10256.61    10445.08    464.22 o 
  -4   8   1     7314.42     7900.92    352.78 o 
  -3   8   1      385.98      367.62     40.70 o 
  -2   8   1     6003.58     5936.79    245.95 o 
  -1   8   1     9709.65    10559.34    428.82 o 
   0   8   1     7816.69     8120.62    332.42 o 
   1   8   1     3221.03     3922.96    165.86 o 
   2   8   1    11704.63    12358.83    545.08 o 
   3   8   1     2524.12     2776.79    187.71 o 
   4   8   1     7697.07     7623.81    386.25 o 
   5   8   1     9631.80    10010.52    502.45 o 
   6   8   1      141.97      276.07     61.64 o 
   7   8   1     1112.37     1049.70    138.49 o 
   8   8   1     2888.15     2610.86    148.33 o 
   9   8   1     3941.88     3767.49    175.56 o 
  10   8   1      997.92     1034.09     68.09 o 
  11   8   1     4995.45     4833.47    223.77 o 
  12   8   1     7510.53     7312.19    372.03 o 
  13   8   1     3127.34     3437.49    225.51 o 
  14   8   1     3458.53     3529.31    235.83 o 
  15   8   1     1246.25     1407.92    134.26 o 
  16   8   1      186.64      278.05     93.67 o 
  17   8   1     1027.18     1460.55    142.30 o 
  18   8   1     1359.48     1409.55    144.57 o 
  19   8   1       50.20      105.53     97.13 o 
  20   8   1       57.86      -84.66    168.57 o 
  21   8   1      336.33      366.26    137.75 o 
  22   8   1       42.40      193.23    142.70 o 
  23   8   1     1318.89     1401.69    194.26 o 
  24   8   1      147.32       55.23    229.84 o 
  25   8   1      461.32      658.78    168.44 o 
  26   8   1      532.82      355.07    171.38 o 
  27   8   1      103.65       -4.63    166.92 o 
  28   8   1      483.21      708.36    188.13 o 
  29   8   1      788.84     1360.78    233.16 o 
  30   8   1      312.76      386.58    191.52 o 
  31   8   1      160.08      279.07    194.07 o 
  32   8   1      274.28      494.12    214.50 o 
  33   8   1       99.99      187.83    217.67 o 
 -33   9   1      348.85        4.21    202.67 o 
 -32   9   1      364.36      302.14    206.14 o 
 -31   9   1        3.73      102.95    204.73 o 
 -30   9   1      874.55      714.04    207.75 o 
 -29   9   1       32.69     -126.17    181.85 o 
 -28   9   1       23.97      198.52    229.45 o 
 -27   9   1      469.28      606.43    460.57 o 
 -26   9   1      239.54      376.10    230.35 o 
 -25   9   1      481.11      815.77    186.99 o 
 -24   9   1      201.44      220.97    156.73 o 
 -23   9   1       83.10      107.99    144.92 o 
 -22   9   1      653.81      707.27    230.73 o 
 -21   9   1      259.69      483.63    270.51 o 
 -20   9   1     1234.00     1249.50    237.53 o 
 -19   9   1     1314.42     1526.42    152.85 o 
 -18   9   1     2035.77     1809.81    161.11 o 
 -17   9   1     2176.44     2344.73    183.53 o 
 -16   9   1     3941.22     4484.80    249.60 o 
 -15   9   1     5983.21     5882.51    312.91 o 
 -14   9   1     6313.60     6382.81    336.30 o 
 -13   9   1     1265.92     1250.21     87.08 o 
 -12   9   1    10978.17    11117.96    500.54 o 
 -11   9   1     2110.24     2220.06    104.80 o 
 -10   9   1       86.84       32.51     39.81 o 
  -9   9   1     4631.84     4595.48    243.77 o 
  -8   9   1      295.93      332.31     66.76 o 
  -7   9   1      806.32      851.30     76.64 o 
  -6   9   1       55.27       69.37     41.85 o 
  -5   9   1     3226.32     3174.72    153.63 o 
  -4   9   1     6146.28     6163.88    279.75 o 
  -3   9   1      427.30      519.32     45.55 o 
  -2   9   1     9450.66     9473.96    386.84 o 
  -1   9   1    21219.24    21616.02    867.59 o 
   0   9   1     7063.44     7341.66    302.92 o 
   1   9   1    25139.38    24763.70    995.04 o 
   2   9   1     8577.97     9239.16    412.73 o 
   3   9   1     3465.57     3404.35    230.50 o 
   4   9   1     3818.08     4084.72    214.53 o 
   5   9   1     4027.19     3994.49    212.61 o 
   6   9   1     2534.93     2400.60    138.23 o 
   7   9   1     1130.59     1292.66     90.23 o 
   8   9   1      111.73      106.82     52.24 o 
   9   9   1     6146.83     6023.92    313.77 o 
  10   9   1      495.14      589.75     68.12 o 
  11   9   1     1874.78     1951.79    124.86 o 
  12   9   1     2269.82     2708.56    158.85 o 
  13   9   1     4013.84     3751.98    246.91 o 
  14   9   1     3104.44     2923.88    207.10 o 
  15   9   1        1.40       37.95     87.89 o 
  16   9   1     2801.80     3023.02    216.83 o 
  17   9   1     2270.23     2504.74    229.97 o 
  18   9   1      390.99      366.01    128.23 o 
  19   9   1     1087.51     1452.12    153.51 o 
  20   9   1     1552.72     1564.37    160.09 o 
  21   9   1     1590.59     1585.78    206.54 o 
  22   9   1       61.65       13.61    142.11 o 
  23   9   1     1785.62     1768.79    216.78 o 
  24   9   1     1457.97     1584.14    215.32 o 
  25   9   1       25.88       66.82    163.61 o 
  26   9   1      557.78      564.91    192.50 o 
  27   9   1      725.65      607.34    231.76 o 
  28   9   1       28.19       23.26    185.33 o 
  29   9   1       93.44       58.45    195.36 o 
  30   9   1      651.56      793.43    216.74 o 
  31   9   1      159.62      -73.80    212.56 o 
  32   9   1      298.76      289.12    210.19 o 
  33   9   1       86.53       41.99    205.62 o 
 -32  10   1      273.45      428.79    224.46 o 
 -31  10   1      405.75      345.20    220.15 o 
 -30  10   1       84.42      388.06    198.21 o 
 -29  10   1     1123.23     1074.61    228.68 o 
 -28  10   1      639.08      530.45    211.68 o 
 -27  10   1      289.83      528.67    193.71 o 
 -26  10   1     1482.09     1291.86    212.81 o 
 -25  10   1      240.27       85.90    165.74 o 
 -24  10   1     1549.16     2155.25    248.83 o 
 -23  10   1      493.33      604.31    165.78 o 
 -22  10   1      290.50      358.46    156.16 o 
 -21  10   1     2780.03     2745.97    262.71 o 
 -20  10   1      916.32      725.80    140.16 o 
 -19  10   1       33.93      -36.79    104.75 o 
 -18  10   1       25.00      -87.51    101.70 o 
 -17  10   1      431.85      399.62     90.03 o 
 -16  10   1      124.77      265.70     83.30 o 
 -15  10   1      586.23      583.74     88.22 o 
 -14  10   1     1726.49     1618.10    259.34 o 
 -13  10   1      707.79      562.11     95.89 o 
 -12  10   1      886.94     1060.39    138.94 o 
 -11  10   1     1688.34     1870.86    125.66 o 
 -10  10   1     3144.77     3204.18    181.67 o 
  -9  10   1      966.85     1092.68     98.80 o 
  -8  10   1     4711.37     4566.81    243.12 o 
  -7  10   1     4258.18     4320.47    231.23 o 
  -6  10   1      184.94      202.64     48.12 o 
  -5  10   1       47.76       11.30     45.17 o 
  -4  10   1      248.90      290.33     47.84 o 
  -3  10   1     5932.43     6111.16    255.54 o 
  -2  10   1       19.72      119.26     41.87 o 
  -1  10   1      605.58      747.47     80.17 o 
   0  10   1    33872.66    33814.34   1357.49 o 
   1  10   1     1199.82     1339.40    103.05 o 
   2  10   1     1663.40     1647.91    125.42 o 
   3  10   1     3956.81     4043.04    249.66 o 
   4  10   1      107.83      134.33     55.74 o 
   5  10   1        9.96        2.45     52.99 o 
   6  10   1     1034.22      958.36    115.68 o 
   7  10   1     4871.30     5567.09    292.04 o 
   8  10   1     3611.90     3768.15    207.10 o 
   9  10   1     1081.88      973.46     84.38 o 
  10  10   1     1698.16     1790.60    142.42 o 
  11  10   1     3473.51     3371.45    400.83 o 
  12  10   1     3381.76     3797.17    352.49 o 
  13  10   1      563.75      688.74    192.97 o 
  14  10   1     2596.83     2347.01    183.94 o 
  15  10   1       60.03      103.36    191.31 o 
  16  10   1      443.95      411.20    109.23 o 
  17  10   1       81.54      -36.95    100.06 o 
  18  10   1       12.60        7.50    149.73 o 
  19  10   1       80.09        0.88    104.96 o 
  20  10   1      402.42      125.71    162.82 o 
  21  10   1      880.47     1155.74    148.61 o 
  22  10   1     1015.50      990.18    186.00 o 
  23  10   1      892.90     1048.36    355.18 o 
  24  10   1      382.33      342.80    167.38 o 
  25  10   1      171.18     -161.96    161.96 o 
  26  10   1     1521.97     1490.30    314.12 o 
  27  10   1      224.93      300.14    202.07 o 
  28  10   1      774.45      807.97    217.89 o 
  29  10   1      933.40      524.23    223.00 o 
  30  10   1      245.19      262.02    204.68 o 
  31  10   1      266.82      508.00    213.06 o 
  32  10   1      431.93      744.69    344.82 o 
 -31  11   1      129.62       23.20    215.52 o 
 -30  11   1      184.65      360.63    216.84 o 
 -29  11   1       29.49      286.91    199.35 o 
 -28  11   1      310.94      155.40    195.40 o 
 -27  11   1      543.21      515.60    200.40 o 
 -26  11   1      156.45      361.41    184.91 o 
 -25  11   1      794.68     1189.77    215.68 o 
 -24  11   1       21.91       85.44    156.74 o 
 -23  11   1      227.09       94.56    167.93 o 
 -22  11   1     1012.39     1207.68    154.85 o 
 -21  11   1      606.70      598.29    136.88 o 
 -20  11   1     1927.17     2128.60    202.20 o 
 -19  11   1      803.58      798.05    160.07 o 
 -18  11   1      581.34      712.33    125.38 o 
 -17  11   1      764.71      925.43    132.85 o 
 -16  11   1      219.88      180.35    108.94 o 
 -15  11   1     4893.67     4108.77    274.47 o 
 -14  11   1      647.11      730.72    113.02 o 
 -13  11   1      904.60      969.33    100.28 o 
 -12  11   1     1096.88     1280.51    133.90 o 
 -11  11   1     1293.72     1250.67    109.99 o 
 -10  11   1      317.28      325.28     73.56 o 
  -9  11   1     4570.90     4742.16    253.44 o 
  -8  11   1       14.66      -52.24     59.97 o 
  -7  11   1      283.20      289.77     65.62 o 
  -6  11   1      480.99      606.55     89.21 o 
  -5  11   1     3176.99     3138.53    176.30 o 
  -4  11   1     5794.01     5995.54    281.11 o 
  -3  11   1     1032.57      951.02     78.32 o 
  -2  11   1     4083.56     4091.83    197.04 o 
  -1  11   1     9271.34     8700.31    395.00 o 
   0  11   1     4160.58     4195.89    203.67 o 
   1  11   1     9928.92     9612.65    436.65 o 
   2  11   1     3748.23     3949.69    281.88 o 
   3  11   1     1456.12     1577.98     96.65 o 
   4  11   1     3000.89     3092.21    175.13 o 
   5  11   1     3674.42     3652.92    199.99 o 
   6  11   1     2486.99     2127.10    217.87 o 
   7  11   1      432.15      293.11    118.73 o 
   8  11   1      176.62       45.80     76.96 o 
   9  11   1     1896.24     2114.40    196.54 o 
  10  11   1     1655.70     1443.75    130.86 o 
  11  11   1      413.15      467.45     98.80 o 
  12  11   1       30.74      165.33     90.77 o 
  13  11   1     1286.04     1281.01    186.60 o 
  14  11   1      488.74      371.18    108.08 o 
  15  11   1     3623.34     3452.86    243.86 o 
  16  11   1      355.25      345.53    121.48 o 
  17  11   1     1034.33     1033.96    136.92 o 
  18  11   1       44.33      164.61    109.46 o 
  19  11   1      951.22      791.27    140.54 o 
  20  11   1     1006.56     1165.40    176.30 o 
  21  11   1     3152.81     3531.53    319.21 o 
  22  11   1      616.14      632.28    236.58 o 
  23  11   1      999.61     1229.84    214.42 o 
  24  11   1      750.64      710.85    200.59 o 
  25  11   1       83.52      -91.51    180.63 o 
  26  11   1      706.37      688.18    207.65 o 
  27  11   1     1218.66     1512.39    251.40 o 
  28  11   1        0.07     -114.33    210.30 o 
  29  11   1       63.07     -118.36    206.14 o 
  30  11   1       16.50       35.63    239.05 o 
  31  11   1      104.32      208.57    220.02 o 
 -29  12   1      426.66      615.65    233.13 o 
 -28  12   1      346.31      717.35    312.85 o 
 -27  12   1       76.69      155.71    202.48 o 
 -26  12   1     1018.69      869.69    219.11 o 
 -25  12   1      335.24      421.01    341.37 o 
 -24  12   1     2049.98     2212.17    486.02 o 
 -23  12   1      947.41     1249.44    178.54 o 
 -22  12   1      482.60      403.09    196.72 o 
 -21  12   1      865.10      926.55    155.25 o 
 -20  12   1      933.76      915.07    150.54 o 
 -19  12   1      144.71      -11.49    119.05 o 
 -18  12   1     5433.18     5260.99    484.47 o 
 -17  12   1      181.26      306.14    117.46 o 
 -16  12   1        3.03       36.05    105.57 o 
 -15  12   1      250.44       66.43    102.94 o 
 -14  12   1      367.26      350.86    106.32 o 
 -13  12   1      604.06      704.88    115.49 o 
 -12  12   1     2238.26     2212.94    173.23 o 
 -11  12   1     2601.43     2946.88    208.35 o 
 -10  12   1     1748.13     1654.07    121.31 o 
  -9  12   1     1843.46     1865.14    127.82 o 
  -8  12   1     1750.51     1657.77    177.59 o 
  -7  12   1     3076.09     3039.32    176.83 o 
  -6  12   1     4021.26     4020.37    222.17 o 
  -5  12   1      690.33      725.11    138.79 o 
  -4  12   1      522.86      441.80     75.20 o 
  -3  12   1     5074.31     4851.63    264.03 o 
  -2  12   1     1532.50     1683.37    118.66 o 
  -1  12   1        8.38      -25.74     67.66 o 
   0  12   1     6744.74     7119.35    372.30 o 
   1  12   1      294.48      229.34    120.48 o 
   2  12   1      967.27     1028.69    114.74 o 
   3  12   1      787.21      817.39     86.54 o 
   4  12   1     1375.77     1278.69    104.75 o 
   5  12   1       53.27       46.50     87.89 o 
   6  12   1      975.62      913.16    106.21 o 
   7  12   1     1600.48     1590.21    137.74 o 
   8  12   1     2344.94     2128.49    251.59 o 
   9  12   1        4.69      107.02    120.01 o 
  10  12   1     2686.00     2832.14    202.47 o 
  11  12   1     3273.83     3215.74    224.57 o 
  12  12   1       15.23      170.06    118.89 o 
  13  12   1     1465.37     1474.41    347.60 o 
  14  12   1       45.44       25.71    101.96 o 
  15  12   1      124.84      191.68    105.73 o 
  16  12   1      260.09      197.56    158.67 o 
  17  12   1       11.66     -108.77    108.77 o 
  18  12   1     2909.14     2676.98    217.09 o 
  19  12   1      550.72      793.55    139.51 o 
  20  12   1      116.06      123.39    137.37 o 
  21  12   1      227.73      171.97    204.23 o 
  22  12   1      950.59     1180.62    173.89 o 
  23  12   1     1042.51     1492.48    307.95 o 
  24  12   1      674.68      843.88    197.59 o 
  25  12   1      228.04      527.68    210.11 o 
  26  12   1     1249.52     1187.11    235.34 o 
  27  12   1      190.76      525.50    243.65 o 
  28  12   1      144.35       44.47    219.48 o 
  29  12   1      965.46     1132.23    252.00 o 
 -28  13   1       67.99      133.23    215.92 o 
 -27  13   1       26.86       69.89    209.71 o 
 -26  13   1      121.30       77.50    198.90 o 
 -25  13   1      232.43      445.38    213.52 o 
 -24  13   1       80.42      -14.75    158.77 o 
 -23  13   1      311.69      280.46    159.00 o 
 -22  13   1      736.03      612.47    158.40 o 
 -21  13   1       10.10      229.87    141.14 o 
 -20  13   1     1420.55     1404.14    170.85 o 
 -19  13   1      374.82      211.31    133.11 o 
 -18  13   1      272.75      184.08    173.85 o 
 -17  13   1      459.54      626.85    159.32 o 
 -16  13   1      327.83      323.78    122.33 o 
 -15  13   1        7.29      -80.29    104.96 o 
 -14  13   1      180.73       58.46    106.95 o 
 -13  13   1       95.14       75.09    118.93 o 
 -12  13   1     2318.09     2145.94    203.25 o 
 -11  13   1      663.90      495.38    163.72 o 
 -10  13   1       14.42      -19.68    113.41 o 
  -9  13   1     5355.76     5216.50    409.76 o 
  -8  13   1      330.45      370.12    152.07 o 
  -7  13   1       51.32       21.27    118.54 o 
  -6  13   1      282.68      251.74     78.94 o 
  -5  13   1      377.89      487.48    126.62 o 
  -4  13   1      346.02      430.59     82.38 o 
  -3  13   1      244.60      233.04     78.31 o 
  -2  13   1     2771.75     2797.07    171.21 o 
  -1  13   1     4051.80     3973.58    227.31 o 
   0  13   1     1224.28     1311.70    152.52 o 
   1  13   1     4115.41     3816.78    283.79 o 
   2  13   1     3008.07     2610.27    193.58 o 
   3  13   1      431.14      316.27     97.84 o 
   4  13   1      176.48      279.36    104.07 o 
   5  13   1      273.91      328.59    101.98 o 
   6  13   1      697.08      724.61    104.98 o 
   7  13   1        8.41      135.74     93.95 o 
   8  13   1      330.85      213.58    110.63 o 
   9  13   1     3485.18     3518.75    240.83 o 
  10  13   1      254.42      218.28    101.12 o 
  11  13   1      140.55       23.35    124.70 o 
  12  13   1     1311.56     1360.91    144.66 o 
  13  13   1      326.72      180.52    106.44 o 
  14  13   1      200.37      187.10    127.37 o 
  15  13   1       90.13      -93.00    113.59 o 
  16  13   1      331.11      374.86    123.94 o 
  17  13   1      884.59      737.49    137.40 o 
  18  13   1       96.71      156.37    130.88 o 
  19  13   1      537.76      528.42    143.21 o 
  20  13   1      502.84      842.70    176.03 o 
  21  13   1      826.40     1014.60    163.84 o 
  22  13   1      415.31      515.18    195.17 o 
  23  13   1     1038.39      921.23    278.64 o 
  24  13   1       90.63       58.79    156.74 o 
  25  13   1      223.91      385.00    211.58 o 
  26  13   1      174.10      103.86    312.08 o 
  27  13   1      243.83      208.81    216.00 o 
  28  13   1        0.57      -71.16    207.84 o 
 -27  14   1      445.66      466.01    226.27 o 
 -26  14   1      651.54      506.38    229.87 o 
 -25  14   1      298.06      300.77    253.88 o 
 -24  14   1     1069.43     1011.08    190.93 o 
 -23  14   1      861.42      606.72    173.26 o 
 -22  14   1      186.23      -62.01    153.68 o 
 -21  14   1     1362.42     1116.06    180.08 o 
 -20  14   1      647.07      488.10    146.91 o 
 -19  14   1        0.20     -133.18    133.18 o 
 -18  14   1      772.16      743.69    192.01 o 
 -17  14   1       52.55      109.15    128.79 o 
 -16  14   1      131.13       90.13    123.62 o 
 -15  14   1      934.30     1023.11    181.03 o 
 -14  14   1       92.77       53.73    250.30 o 
 -13  14   1       41.36      211.00    141.29 o 
 -12  14   1       32.47      -51.50    137.18 o 
 -11  14   1     1452.50     1531.39    190.90 o 
 -10  14   1     1344.24     1259.83    173.69 o 
  -9  14   1     1598.29     1724.66    195.12 o 
  -8  14   1     4957.85     4253.84    284.60 o 
  -7  14   1     2514.75     2138.10    264.65 o 
  -6  14   1     4596.32     5262.83    339.42 o 
  -5  14   1     1024.79     1063.84    128.06 o 
  -4  14   1     1751.75     1776.79    135.36 o 
  -3  14   1     3906.79     4224.07    592.32 o 
  -2  14   1      729.64      704.59    115.74 o 
  -1  14   1      436.83      499.04    110.60 o 
   0  14   1     1447.24     1468.56    147.45 o 
   1  14   1       24.74       97.33    101.08 o 
   2  14   1     1419.44     1712.68    348.03 o 
   3  14   1      211.43      216.27     99.94 o 
   4  14   1     1372.30     1307.16    171.36 o 
   5  14   1     2236.80     2345.38    323.58 o 
   6  14   1      391.44      506.23    167.74 o 
   7  14   1     4049.18     3673.44    315.72 o 
   8  14   1     2867.87     2492.60    428.08 o 
   9  14   1        3.00      190.74    131.74 o 
  10  14   1     2354.83     2019.03    218.60 o 
  11  14   1     1467.36     1598.52    247.99 o 
  12  14   1      617.53      642.24    123.10 o 
  13  14   1       85.80       90.55    111.53 o 
  14  14   1       41.03       67.18    115.55 o 
  15  14   1     1314.08     1569.15    166.28 o 
  16  14   1        4.94     -108.42    123.73 o 
  17  14   1       52.77      250.80    138.24 o 
  18  14   1      749.94      754.07    150.27 o 
  19  14   1       64.87      -98.89    143.02 o 
  20  14   1      232.12      188.33    145.06 o 
  21  14   1      228.87      285.92    183.67 o 
  22  14   1      972.06     1069.10    179.48 o 
  23  14   1      362.79      412.49    166.83 o 
  24  14   1      206.64      338.55    171.32 o 
  25  14   1      376.49      542.53    450.72 o 
  26  14   1      730.60      334.01    218.32 o 
 -25  15   1      103.76      -15.34    179.22 o 
 -24  15   1       56.85      -52.07    177.73 o 
 -23  15   1      211.25       56.13    210.82 o 
 -22  15   1      519.96      329.61    166.37 o 
 -21  15   1      319.59      272.12    244.42 o 
 -20  15   1      538.57      341.81    201.69 o 
 -19  15   1      285.64      325.66    202.57 o 
 -18  15   1       99.00     -103.06    174.98 o 
 -17  15   1      447.93      934.23    203.48 o 
 -16  15   1      158.20       80.85    186.22 o 
 -15  15   1      803.28      674.25    181.39 o 
 -14  15   1      487.43      375.61    158.89 o 
 -13  15   1       91.17       11.37    147.90 o 
 -12  15   1      393.67      252.59    155.06 o 
 -11  15   1      195.43      233.52    143.53 o 
 -10  15   1        4.90       26.30    137.23 o 
  -9  15   1     1586.91     1395.04    154.91 o 
  -8  15   1        5.53       31.88    110.96 o 
  -7  15   1      114.30       21.64    104.89 o 
  -6  15   1       24.52     -120.42    190.19 o 
  -5  15   1      341.73      289.70    145.56 o 
  -4  15   1      677.12      525.05    155.63 o 
  -3  15   1       12.29      -43.43    128.95 o 
  -2  15   1      559.81      439.54    150.82 o 
  -1  15   1      788.27      627.44    156.61 o 
   0  15   1      102.79      107.21    130.36 o 
   1  15   1      462.15      363.98    115.70 o 
   2  15   1      876.36      850.70    132.30 o 
   3  15   1      205.38       85.64    105.63 o 
   4  15   1      402.71      339.78    120.15 o 
   5  15   1     1318.64     1377.59    171.50 o 
   6  15   1      502.21      583.70    120.40 o 
   7  15   1       30.28      201.38    109.72 o 
   8  15   1      484.99      510.80    152.53 o 
   9  15   1     1519.70     1818.29    278.70 o 
  10  15   1       19.36     -131.47    131.47 o 
  11  15   1      460.77      478.20    167.55 o 
  12  15   1      176.26     -145.58    151.36 o 
  13  15   1      127.42      478.99    166.66 o 
  14  15   1       16.33      -82.61    149.14 o 
  15  15   1      303.33      133.78    163.45 o 
  16  15   1      107.09      174.96    159.72 o 
  17  15   1      511.41      448.53    152.88 o 
  18  15   1      126.72      -37.43    141.52 o 
  19  15   1      220.88      384.68    158.42 o 
  20  15   1      373.44      227.54    159.69 o 
  21  15   1     1766.07     1573.17    271.98 o 
  22  15   1      440.81      230.99    172.52 o 
  23  15   1      246.09      196.48    173.12 o 
  24  15   1        2.08     -130.71    178.48 o 
  25  15   1       17.80      -13.80    183.72 o 
 -23  16   1      312.12      486.19    243.11 o 
 -22  16   1        2.21     -216.24    216.24 o 
 -21  16   1      960.58      880.92    229.68 o 
 -20  16   1      485.06      732.35    234.62 o 
 -19  16   1      108.17      -16.20    199.04 o 
 -18  16   1     1267.80     1759.86    575.17 o 
 -17  16   1      197.74      125.15    182.63 o 
 -16  16   1      152.73      229.19    183.59 o 
 -15  16   1      119.46      278.06    185.78 o 
 -14  16   1     1071.95      750.64    357.61 o 
 -13  16   1     1831.12     1413.81    213.51 o 
 -12  16   1        2.53      148.45    158.36 o 
 -11  16   1     1322.42     1007.79    179.36 o 
 -10  16   1     1718.76     1988.22    241.05 o 
  -9  16   1      223.71      219.86    157.17 o 
  -8  16   1     2598.05     2951.17    535.01 o 
  -7  16   1      762.27      740.47    176.96 o 
  -6  16   1     2202.31     2473.72    445.73 o 
  -5  16   1     1242.43     1082.61    260.41 o 
  -4  16   1      812.26      536.83    169.77 o 
  -3  16   1      740.11     1038.79    190.10 o 
  -2  16   1      227.71      253.99    162.74 o 
  -1  16   1       12.45      -29.30    178.93 o 
   0  16   1     1087.20      649.38    169.41 o 
   1  16   1      150.90      108.33    162.07 o 
   2  16   1      208.99      241.90    233.16 o 
   3  16   1       29.07      172.95    125.11 o 
   4  16   1      770.27      609.39    151.56 o 
   5  16   1     1716.22     1737.94    176.00 o 
   6  16   1       64.62      198.17    121.99 o 
   7  16   1     1388.00     1488.80    169.57 o 
   8  16   1     1288.31     1520.98    168.58 o 
   9  16   1      750.84      930.47    181.56 o 
  10  16   1     1532.05     1467.10    209.62 o 
  11  16   1     1348.25     1197.33    397.64 o 
  12  16   1      979.95     1144.68    512.37 o 
  13  16   1     1213.47      783.35    195.46 o 
  14  16   1     1539.40     1279.56    483.46 o 
  15  16   1      682.29      391.68    194.01 o 
  16  16   1       77.13      207.95    186.64 o 
  17  16   1      326.06      581.25    196.72 o 
  18  16   1     1426.50     1178.93    377.69 o 
  19  16   1      197.53      124.40    215.37 o 
  20  16   1      378.74      494.78    228.19 o 
  21  16   1      264.89      147.57    228.49 o 
  22  16   1      272.15       -4.20    232.02 o 
  23  16   1       25.36      -95.12    179.36 o 
 -20  17   1      115.73      -94.87    265.65 o 
 -19  17   1      161.43       10.71    223.26 o 
 -18  17   1      100.88      113.05    215.83 o 
 -17  17   1      562.63      341.17    208.42 o 
 -16  17   1      501.87      458.85    301.33 o 
 -15  17   1      154.39      295.70    183.97 o 
 -14  17   1      204.74      265.52    303.89 o 
 -13  17   1      341.28      249.66    268.59 o 
 -12  17   1      112.04      155.03    180.30 o 
 -11  17   1        0.68     -186.00    235.47 o 
 -10  17   1      255.04      457.37    185.12 o 
  -9  17   1       85.23      -44.83    180.98 o 
  -8  17   1      322.69      271.70    186.92 o 
  -7  17   1     1568.55     1694.97    299.80 o 
  -6  17   1        4.29      261.34    170.16 o 
  -5  17   1      123.03      270.10    220.24 o 
  -4  17   1      258.08      470.99    185.18 o 
  -3  17   1        0.73     -169.52    203.62 o 
  -2  17   1      131.38       21.12    173.34 o 
  -1  17   1        5.72     -126.43    162.96 o 
   0  17   1        9.84      -21.44    164.59 o 
   1  17   1      122.63      321.71    281.64 o 
   2  17   1        5.84      -46.77    164.62 o 
   3  17   1       59.56      104.84    180.29 o 
   4  17   1      214.21      238.94    176.10 o 
   5  17   1      164.11      439.55    180.60 o 
   6  17   1      522.14      384.21    186.55 o 
   7  17   1      346.93      207.57    133.44 o 
   8  17   1      674.96      551.46    149.65 o 
   9  17   1      441.28      481.50    146.33 o 
  10  17   1      164.50      276.34    144.73 o 
  11  17   1       97.57       58.23    179.37 o 
  12  17   1        2.14      -14.13    163.80 o 
  13  17   1       41.28     -162.98    180.23 o 
  14  17   1      405.71      215.95    193.45 o 
  15  17   1        0.98     -120.45    184.07 o 
  16  17   1      222.76      275.38    211.93 o 
  17  17   1      855.77      502.42    214.68 o 
  18  17   1        1.44     -199.56    273.96 o 
  19  17   1       73.78      -21.86    204.15 o 
  20  17   1      154.57     -393.17    393.17 o 
 -17  18   1      160.82      407.75    349.68 o 
 -16  18   1      457.55       89.79    303.89 o 
 -15  18   1      106.57       65.74    291.87 o 
 -14  18   1      401.27      414.15    335.74 o 
 -13  18   1      698.67      850.50    227.57 o 
 -12  18   1        2.27       74.88    201.13 o 
 -11  18   1     1601.65     1965.34    280.00 o 
 -10  18   1      718.43     1127.07    524.65 o 
  -9  18   1       70.59      237.40    208.28 o 
  -8  18   1     1429.52     1021.67    462.11 o 
  -7  18   1      290.19      538.84    329.47 o 
  -6  18   1      770.83      757.16    270.13 o 
  -5  18   1      217.46      156.54    189.25 o 
  -4  18   1      628.76      604.88    201.22 o 
  -3  18   1      383.13      497.06    210.17 o 
  -2  18   1      117.52     -118.49    184.90 o 
  -1  18   1      136.54      222.46    205.75 o 
   0  18   1      753.36      935.38    222.03 o 
   1  18   1      226.54      392.37    196.78 o 
   2  18   1       47.24     -170.02    170.02 o 
   3  18   1      164.29      318.68    257.21 o 
   4  18   1      239.57      373.86    259.25 o 
   5  18   1     1110.35     1218.46    556.37 o 
   6  18   1      137.66       68.88    189.31 o 
   7  18   1      619.52      713.44    204.85 o 
   8  18   1     1369.55     1395.11    232.50 o 
   9  18   1      793.50      723.88    216.46 o 
  10  18   1     1107.86      872.31    215.66 o 
  11  18   1     1146.99     1322.79    307.32 o 
  12  18   1     1343.47      926.50    179.23 o 
  13  18   1      405.23      463.73    213.75 o 
  14  18   1      377.11      295.54    213.28 o 
  15  18   1      979.06      662.55    226.55 o 
  16  18   1      218.16      166.36    218.34 o 
  17  18   1      194.18      410.55    221.30 o 
 -14  19   1       39.41      109.32    212.79 o 
 -13  19   1       15.30     -134.76    215.24 o 
 -12  19   1        3.21       23.32    213.68 o 
 -11  19   1       88.89       71.95    219.90 o 
 -10  19   1       25.88     -120.06    218.39 o 
  -9  19   1       49.75      189.20    218.57 o 
  -8  19   1       24.43      -57.41    216.33 o 
  -7  19   1      308.33       -1.78    316.17 o 
  -6  19   1        0.50       70.62    207.37 o 
  -5  19   1       55.04       96.48    207.52 o 
  -4  19   1       18.58      155.39    287.90 o 
  -3  19   1      104.83      189.53    219.04 o 
  -2  19   1      107.59       10.22    205.65 o 
  -1  19   1       19.45     -125.55    194.08 o 
   0  19   1        8.58      -94.65    203.16 o 
   1  19   1        0.58     -162.92    203.59 o 
   2  19   1      224.97      350.85    438.57 o 
   3  19   1        0.51     -168.87    201.45 o 
   4  19   1      130.26      125.87    216.84 o 
   5  19   1       20.23      257.85    219.59 o 
   6  19   1      144.89      217.91    207.23 o 
   7  19   1       45.35      137.72    207.04 o 
   8  19   1      174.40       70.37    198.18 o 
   9  19   1      232.02      156.77    216.96 o 
  10  19   1      196.14       -5.81    198.26 o 
  11  19   1        8.12      -28.59    205.98 o 
  12  19   1       31.04       44.36    197.63 o 
  13  19   1       30.90      112.58    203.94 o 
  14  19   1       92.02      311.20    216.56 o 
  -8  20   1      724.24     1068.65    248.71 o 
  -7  20   1      531.64      610.11    403.65 o 
  -6  20   1      672.06     1051.10    247.12 o 
  -5  20   1      452.11      367.54    260.15 o 
  -4  20   1      154.77      -37.57    254.27 o 
  -3  20   1      707.49      496.97    235.78 o 
  -2  20   1       51.36      -29.21    230.26 o 
  -1  20   1        0.86      -12.89    223.95 o 
   0  20   1      506.82      605.05    425.14 o 
   1  20   1       36.60      146.37    224.83 o 
   2  20   1       77.51       35.42    220.57 o 
   3  20   1      158.72      310.49    226.39 o 
   4  20   1      367.60      300.74    213.07 o 
   5  20   1      274.34      354.15    232.88 o 
   6  20   1       34.06      177.94    220.98 o 
   7  20   1      674.40      487.33    228.38 o 
   8  20   1      648.87      706.41    454.81 o 
 -36   0   2      272.78     2446.74    425.14 o 
 -35   0   2      185.65      156.55    271.41 o 
 -34   0   2       10.68       37.86    278.06 o 
 -33   0   2     2064.64     1375.96    333.31 o 
 -32   0   2     1683.97     1721.03    320.77 o 
 -31   0   2      576.79      361.70    244.29 o 
 -30   0   2     1577.21     1971.21    321.03 o 
 -29   0   2     5477.57     5792.88    646.41 o 
 -28   0   2     2460.27     1944.09    298.78 o 
 -27   0   2      195.94      471.95    202.08 o 
 -26   0   2    10989.49    10970.30   1114.02 o 
 -25   0   2     4850.22     5120.38    560.21 o 
 -24   0   2      399.54      506.49    172.41 o 
 -23   0   2     5372.17     5244.95    562.76 o 
 -22   0   2     3513.11     3338.46    386.52 o 
 -21   0   2       14.66       46.30    142.99 o 
 -20   0   2     4046.93     4374.72    473.74 o 
 -19   0   2     3008.61     2997.22    339.45 o 
 -18   0   2       64.58       -9.46    104.62 o 
 -17   0   2      431.17      388.31    117.16 o 
 -16   0   2     1832.47     2023.90    242.76 o 
 -15   0   2    33572.95    33026.52   3190.35 o 
 -14   0   2     4319.72     3996.64    417.21 o 
 -13   0   2     3998.11     3181.40    338.17 o 
 -12   0   2      998.38      819.84    124.83 o 
 -11   0   2    16603.38    15610.02   1516.13 o 
 -10   0   2     4945.07     4302.32    436.14 o 
  -9   0   2     1812.79     2017.25    220.76 o 
  -8   0   2     7783.98     6452.74    437.54 o 
  -7   0   2      549.43      400.17     58.32 o 
  -6   0   2     2123.86     2867.01    215.55 o 
  -5   0   2     2620.73     2812.28    293.40 o 
  -4   0   2    13831.32    14081.50    972.37 o 
  -3   0   2   258830.56   255343.50  17470.18 o 
  -2   0   2    41136.79    40805.76   2794.25 o 
  -1   0   2    13905.64    13291.69    913.33 o 
   0   0   2     1091.78     1738.55    127.23 o 
   1   0   2    23830.05    22865.93   1567.50 o 
   2   0   2    40833.28    40991.72   2808.00 o 
   3   0   2    80456.86    82788.97   5668.17 o 
   4   0   2    35227.26    37275.98   2556.43 o 
   5   0   2     2257.37     2379.65    176.26 o 
   6   0   2      680.66      433.12    127.13 o 
   7   0   2    11746.38    10684.89    741.09 o 
   8   0   2      434.13      330.47     87.48 o 
   9   0   2      939.02      863.82     83.63 o 
  10   0   2    10759.17    10155.11    707.18 o 
  11   0   2     8396.20     7839.78    550.39 o 
  12   0   2     1050.96      901.39    109.48 o 
  13   0   2     2986.70     2718.25    385.24 o 
  14   0   2    10677.29    10357.77    726.98 o 
  15   0   2    13760.67    14392.70   1000.45 o 
  16   0   2     4981.66     5023.78    363.11 o 
  17   0   2        1.43      -69.25     69.25 o 
  18   0   2     1103.63      868.23    107.74 o 
  19   0   2     1470.97     1401.11    141.26 o 
  20   0   2     7844.91     7315.48    707.67 o 
  21   0   2     3847.85     3571.34    286.14 o 
  22   0   2     1913.55     2182.29    218.20 o 
  23   0   2     8485.31     8205.83    598.88 o 
  24   0   2     5338.69     5763.45    438.35 o 
  25   0   2     3053.29     3055.10    264.98 o 
  26   0   2     9129.56     8333.00    740.67 o 
  27   0   2     4369.23     4184.66    342.13 o 
  28   0   2     1990.31     1956.61    213.94 o 
  29   0   2     4096.40     4361.55    448.16 o 
  30   0   2       13.66       54.82    139.38 o 
  31   0   2     2219.11     1797.23    325.12 o 
  32   0   2     1095.48      951.83    188.42 o 
  33   0   2      660.20      683.90    194.00 o 
  34   0   2      432.18      357.36    196.94 o 
  35   0   2       14.14       83.73    199.72 o 
  36   0   2      282.73      740.27    521.71 o 
 -36   1   2        3.15      180.39    214.75 o 
 -35   1   2       11.89      -50.17    204.60 o 
 -34   1   2       13.95      -99.02    198.82 o 
 -33   1   2        0.07      133.44    191.55 o 
 -32   1   2       78.90       23.77    170.92 o 
 -31   1   2       52.40      152.65    191.47 o 
 -30   1   2       46.12      -10.08    149.54 o 
 -29   1   2       33.33      -93.36    138.61 o 
 -28   1   2      289.18      260.31    143.92 o 
 -27   1   2        1.52      -96.73    129.25 o 
 -26   1   2      149.73       78.71    213.08 o 
 -25   1   2        0.36      110.67    154.63 o 
 -24   1   2      229.55      381.88    153.10 o 
 -23   1   2       22.62       74.31    107.39 o 
 -22   1   2      454.98      435.78    109.92 o 
 -21   1   2      283.31      289.65    107.17 o 
 -20   1   2       31.08       -1.13     97.33 o 
 -19   1   2       81.76       92.93     78.23 o 
 -18   1   2       75.34       70.86     78.59 o 
 -17   1   2      475.16      436.71     88.29 o 
 -16   1   2      695.92      577.78    173.31 o 
 -15   1   2     2100.48     2073.91    171.50 o 
 -14   1   2      837.07      921.83    362.60 o 
 -13   1   2      751.89      693.31     85.28 o 
 -12   1   2      589.58      662.32     81.06 o 
 -11   1   2       20.56      -11.27     49.64 o 
 -10   1   2      151.93      279.92     54.42 o 
  -9   1   2       58.81       92.08     37.14 o 
  -8   1   2     4954.26     4844.01    239.78 o 
  -7   1   2     2457.85     2469.29    128.08 o 
  -6   1   2     2500.23     2709.48    168.25 o 
  -5   1   2       70.58       37.44     26.23 o 
  -4   1   2     4468.44     4473.78    220.65 o 
  -3   1   2    70234.90    70697.06   3424.40 o 
  -2   1   2     4022.99     4078.18    231.76 o 
  -1   1   2     1588.89     1623.35     74.52 o 
   0   1   2     1139.65     1134.50     71.78 o 
   1   1   2     5371.42     5633.27    248.57 o 
   2   1   2       58.43       39.06     17.94 o 
   3   1   2    84439.23    87106.65   3790.92 o 
   4   1   2       61.48      112.61     24.54 o 
   5   1   2      336.75      309.95     32.74 o 
   6   1   2    11856.31    12211.45    596.92 o 
   7   1   2     8974.33     9215.01    452.63 o 
   8   1   2        7.48       11.54     29.54 o 
   9   1   2       39.04       53.43     37.50 o 
  10   1   2      582.47      565.44     57.01 o 
  11   1   2       29.17       84.93     35.11 o 
  12   1   2      383.43      453.43     47.13 o 
  13   1   2      744.34      842.86     75.99 o 
  14   1   2      243.10      228.17     61.50 o 
  15   1   2      296.74      464.74     67.43 o 
  16   1   2       73.05      203.76    122.49 o 
  17   1   2       27.96        7.68     60.64 o 
  18   1   2        0.24      -63.39     63.39 o 
  19   1   2       17.64      109.79     72.02 o 
  20   1   2       54.26       47.72    110.91 o 
  21   1   2        4.16     -118.28    118.28 o 
  22   1   2      180.27      236.85     97.49 o 
  23   1   2       73.75       56.25     74.03 o 
  24   1   2       21.57      162.74     80.56 o 
  25   1   2      240.54      218.85    102.16 o 
  26   1   2       45.04       62.51     97.44 o 
  27   1   2       15.04      120.20     88.38 o 
  28   1   2        0.16      -29.50     90.05 o 
  29   1   2       32.03       78.78     94.50 o 
  30   1   2       82.07      -96.71    100.34 o 
  31   1   2       56.29      157.82    105.31 o 
  32   1   2       84.36       -6.43    114.00 o 
  33   1   2        7.43      164.78    125.96 o 
  34   1   2       27.55      -58.82    126.14 o 
  35   1   2       28.44      -22.74    132.93 o 
  36   1   2        4.51      -13.65    173.04 o 
 -36   2   2      904.69      631.60    229.69 o 
 -35   2   2      238.85      254.63    400.20 o 
 -34   2   2        9.40     -195.59    195.59 o 
 -33   2   2     1557.30     1816.20    249.84 o 
 -32   2   2     1910.20     1893.94    240.69 o 
 -31   2   2      260.41      144.65    163.79 o 
 -30   2   2      206.00      201.20    273.84 o 
 -29   2   2     3460.44     3250.73    295.58 o 
 -28   2   2     1978.38     2064.67    223.08 o 
 -27   2   2      583.83      559.38    151.26 o 
 -26   2   2     7865.49     7753.94    871.13 o 
 -25   2   2     5463.17     5438.50    415.14 o 
 -24   2   2       36.83      259.48    119.63 o 
 -23   2   2     1770.78     1842.10    190.92 o 
 -22   2   2     1043.08      889.97    264.37 o 
 -21   2   2     2590.26     2823.99    239.86 o 
 -20   2   2     1019.94      814.31    324.87 o 
 -19   2   2       11.82      -49.83     81.77 o 
 -18   2   2     6712.72     7054.47    507.18 o 
 -17   2   2     1812.56     2030.67    175.63 o 
 -16   2   2     1351.39     1469.77    140.02 o 
 -15   2   2     2872.21     2082.65    173.23 o 
 -14   2   2     2090.94     1797.34    152.66 o 
 -13   2   2       60.55      260.82     97.59 o 
 -12   2   2     6844.27     6485.61    459.44 o 
 -11   2   2     6597.55     5768.01    407.60 o 
 -10   2   2     6417.28     5870.89    289.62 o 
  -9   2   2    31820.94    30102.51   1437.34 o 
  -8   2   2    28899.45    27230.24   1301.85 o 
  -7   2   2    17585.23    15989.13    898.09 o 
  -6   2   2        2.98       62.26     30.61 o 
  -5   2   2    11864.84    11413.29    496.85 o 
  -4   2   2     8151.13     7882.93    344.83 o 
  -3   2   2    31066.43    32741.80   1412.67 o 
  -2   2   2     7458.76     7699.87    379.15 o 
  -1   2   2      273.77      301.28     27.25 o 
   0   2   2    11152.01    11869.38    519.36 o 
   1   2   2     3424.04     3524.41    176.44 o 
   2   2   2     6622.95     6278.90    311.99 o 
   3   2   2    96899.97    98670.33   4799.32 o 
   4   2   2    29207.74    29015.06   1417.52 o 
   5   2   2      866.42      827.46     49.17 o 
   6   2   2     2278.03     2187.14    104.24 o 
   7   2   2     7862.70     7166.89    318.39 o 
   8   2   2    31691.64    29811.75   1442.73 o 
   9   2   2     3109.88     3565.24    211.62 o 
  10   2   2     4727.76     4424.65    257.63 o 
  11   2   2     8104.09     7161.44    410.69 o 
  12   2   2     1373.67     1703.17    156.65 o 
  13   2   2     1752.64     1620.58    113.46 o 
  14   2   2      306.89      302.47     59.05 o 
  15   2   2      438.12      255.50     60.36 o 
  16   2   2     1357.02     1147.19     98.94 o 
  17   2   2      755.11      790.33     86.75 o 
  18   2   2     2965.93     2997.74    197.00 o 
  19   2   2      152.53      166.12     74.54 o 
  20   2   2     2125.03     2063.58    163.81 o 
  21   2   2     7610.12     8050.11    476.16 o 
  22   2   2      133.91      113.88    153.10 o 
  23   2   2     4110.06     3907.87    300.32 o 
  24   2   2     2310.01     2619.73    194.74 o 
  25   2   2     2936.66     2820.35    434.99 o 
  26   2   2     8840.22     8558.32    509.79 o 
  27   2   2     2239.25     2358.16    195.83 o 
  28   2   2     2718.01     2483.27    171.37 o 
  29   2   2     2417.19     2273.43    165.89 o 
  30   2   2      311.27      303.99    108.10 o 
  31   2   2     1354.77     1316.18    140.28 o 
  32   2   2      868.47      917.71    169.32 o 
  33   2   2      498.45      594.47    153.62 o 
  34   2   2      194.38      277.83    196.49 o 
  35   2   2       22.03       48.65    162.74 o 
  36   2   2      727.89      644.30    259.09 o 
 -36   3   2       17.99       43.16    211.13 o 
 -35   3   2        0.49       23.75    215.78 o 
 -34   3   2       51.24     -197.32    197.32 o 
 -33   3   2       10.90     -114.96    186.28 o 
 -32   3   2       29.23       49.36    170.99 o 
 -31   3   2      100.01      167.56    165.67 o 
 -30   3   2      198.36       79.61    162.27 o 
 -29   3   2      243.64      290.22    179.96 o 
 -28   3   2      778.07      438.29    149.27 o 
 -27   3   2      166.51      341.09    142.77 o 
 -26   3   2        0.19      200.32    187.50 o 
 -25   3   2       17.62        9.75    118.38 o 
 -24   3   2      136.67      148.03    122.89 o 
 -23   3   2      562.63      444.25    312.08 o 
 -22   3   2       47.73       96.73    103.88 o 
 -21   3   2      593.74      625.00    118.29 o 
 -20   3   2      466.80      756.84    118.56 o 
 -19   3   2      855.24      763.52    116.32 o 
 -18   3   2      156.22      190.98    179.06 o 
 -17   3   2     4715.29     5115.68    376.29 o 
 -16   3   2     4538.98     4564.03    336.15 o 
 -15   3   2     1008.44      876.03    183.67 o 
 -14   3   2      640.55      765.40     94.89 o 
 -13   3   2      662.31      815.64    148.88 o 
 -12   3   2      245.54      377.65    202.34 o 
 -11   3   2     1933.19     2231.81    121.46 o 
 -10   3   2     5355.79     5292.36    262.71 o 
  -9   3   2     1436.52     1414.57     74.32 o 
  -8   3   2    17695.04    17452.17    993.63 o 
  -7   3   2     9187.66     9356.75    463.03 o 
  -6   3   2     4498.49     5381.15    269.04 o 
  -5   3   2     3782.62     4209.81    212.13 o 
  -4   3   2      539.92      599.72     51.54 o 
  -3   3   2    14267.30    14775.26    721.58 o 
  -2   3   2     7585.76     8040.99    351.68 o 
  -1   3   2    35422.86    37169.95   1600.34 o 
   0   3   2    14327.84    14970.45    733.09 o 
   1   3   2    30865.40    31706.35   1547.40 o 
   2   3   2    11490.12    11850.73    584.27 o 
   3   3   2    14574.61    15991.41    782.15 o 
   4   3   2     1298.84     1425.02    101.24 o 
   5   3   2     6855.49     6882.84    341.06 o 
   6   3   2    29337.87    29656.57   1296.71 o 
   7   3   2    21296.24    20831.70   1020.52 o 
   8   3   2     5351.89     5515.38    277.95 o 
   9   3   2     1173.14     1304.57     80.89 o 
  10   3   2     3348.94     3510.97    207.70 o 
  11   3   2     1965.23     2154.24    139.27 o 
  12   3   2       61.44      140.93     50.68 o 
  13   3   2      623.74      565.05     87.55 o 
  14   3   2      460.70      470.77     84.37 o 
  15   3   2     3761.11     3961.19    242.00 o 
  16   3   2     3137.97     3312.84    222.29 o 
  17   3   2     6638.39     6723.97    393.97 o 
  18   3   2      752.60      793.12    102.35 o 
  19   3   2      329.10      454.78     82.64 o 
  20   3   2      655.37      381.53    135.69 o 
  21   3   2      507.39      422.45     90.02 o 
  22   3   2       27.69      -25.51     83.78 o 
  23   3   2       16.31      -90.26     90.26 o 
  24   3   2        0.38       17.66     93.26 o 
  25   3   2       60.83       26.79     99.66 o 
  26   3   2       57.31       32.91    103.66 o 
  27   3   2      402.05      322.61    216.14 o 
  28   3   2      170.82      128.55    146.06 o 
  29   3   2      154.24      204.05    102.67 o 
  30   3   2      320.10      128.86    132.81 o 
  31   3   2       31.02       52.81    132.54 o 
  32   3   2       40.04      -23.63    142.44 o 
  33   3   2       35.73      -19.43    146.88 o 
  34   3   2        2.61     -117.90    156.59 o 
  35   3   2       68.83       83.11    193.76 o 
  36   3   2        0.07       58.35    216.46 o 
 -36   4   2      548.03      757.45    177.33 o 
 -35   4   2      182.19      382.94    214.11 o 
 -34   4   2       10.91       90.67    196.78 o 
 -33   4   2     1258.71     1003.04    221.07 o 
 -32   4   2      665.75      593.01    200.04 o 
 -31   4   2      125.52      -52.06    161.39 o 
 -30   4   2      685.54      903.55    183.18 o 
 -29   4   2     1063.23     1153.04    193.90 o 
 -28   4   2      702.64      499.31    155.22 o 
 -27   4   2      490.99      304.94    143.51 o 
 -26   4   2     2418.73     2329.50    226.45 o 
 -25   4   2      783.97      994.75    156.26 o 
 -24   4   2       79.97       48.48    114.40 o 
 -23   4   2     2131.35     2431.67    454.05 o 
 -22   4   2     2008.57     1929.24    352.37 o 
 -21   4   2     4645.09     3897.20    305.95 o 
 -20   4   2      584.21      683.44    115.68 o 
 -19   4   2      190.51      220.51     88.68 o 
 -18   4   2    14505.91    13902.88    966.98 o 
 -17   4   2     5015.05     4998.18    368.35 o 
 -16   4   2     1891.96     1864.70    164.04 o 
 -15   4   2    25237.57    24152.02   1653.36 o 
 -14   4   2    16637.69    15655.16   1079.54 o 
 -13   4   2    12944.28    11868.37    675.34 o 
 -12   4   2     1512.16     1514.40     91.83 o 
 -11   4   2    27416.24    25169.06   1090.10 o 
 -10   4   2    15140.96    14191.27    615.44 o 
  -9   4   2      393.58      368.94     41.55 o 
  -8   4   2    10377.96     9105.02    451.39 o 
  -7   4   2    12384.84    11937.22    588.73 o 
  -6   4   2      625.46      689.31     53.48 o 
  -5   4   2    21089.54    21716.96   1061.44 o 
  -4   4   2    27874.78    27813.13   1358.46 o 
  -3   4   2     1540.36     1568.35     87.09 o 
  -2   4   2    40313.83    39666.35   1934.38 o 
  -1   4   2    31402.91    32090.92   1406.96 o 
   0   4   2    73336.52    79144.18   3115.82 o 
   1   4   2    35485.55    36538.50   1438.72 o 
   2   4   2    33530.46    33171.74   1880.03 o 
   3   4   2    40396.88    40940.35   2316.08 o 
   4   4   2    14418.60    14263.64    698.17 o 
   5   4   2    42120.68    39916.14   1946.65 o 
   6   4   2    18802.49    18680.24    914.86 o 
   7   4   2    12805.06    11822.31    583.17 o 
   8   4   2    16491.19    15471.42    762.28 o 
   9   4   2    16288.59    15805.07    776.07 o 
  10   4   2    21130.30    20259.91    993.81 o 
  11   4   2    19547.00    18809.05    927.52 o 
  12   4   2     7020.75     7186.00    359.70 o 
  13   4   2    13667.65    12900.33    731.90 o 
  14   4   2     8106.37     7495.96    435.45 o 
  15   4   2     8996.16     8951.50    517.00 o 
  16   4   2     1751.19     1657.97    125.06 o 
  17   4   2     3281.47     3658.44    232.09 o 
  18   4   2     9949.60     9919.85    574.32 o 
  19   4   2       36.60      100.80     78.72 o 
  20   4   2      543.75      548.93     93.03 o 
  21   4   2    10667.62    10768.80    627.07 o 
  22   4   2      826.47     1076.53    164.81 o 
  23   4   2     4566.57     4553.91    295.82 o 
  24   4   2      903.32      985.04    197.51 o 
  25   4   2      635.26      450.01    113.88 o 
  26   4   2     1808.47     1877.92    249.77 o 
  27   4   2       12.93       93.70    112.00 o 
  28   4   2      517.84      627.82    139.30 o 
  29   4   2      820.75      920.77    148.07 o 
  30   4   2       92.29       15.24    130.96 o 
  31   4   2      411.17      443.75    177.27 o 
  32   4   2      573.73      524.99    187.96 o 
  33   4   2      273.64      509.46    208.61 o 
  34   4   2      257.06       16.80    194.44 o 
  35   4   2       33.89      136.93    207.15 o 
 -35   5   2      349.77      372.11    195.76 o 
 -34   5   2       93.57       -5.31    156.31 o 
 -33   5   2       18.84      -21.64    151.07 o 
 -32   5   2       75.85      163.11    182.44 o 
 -31   5   2       31.22       37.56    344.69 o 
 -30   5   2       37.99      256.06    168.83 o 
 -29   5   2       15.63       98.91    156.29 o 
 -28   5   2      184.01      -63.87    160.13 o 
 -27   5   2        1.74       94.02    136.28 o 
 -26   5   2      169.82      146.96    136.87 o 
 -25   5   2        1.19      -61.80    120.24 o 
 -24   5   2      304.29      254.13    126.41 o 
 -23   5   2      841.81      633.32    126.22 o 
 -22   5   2      545.42      380.94    121.30 o 
 -21   5   2      575.16      890.38    130.57 o 
 -20   5   2     1685.27     1260.83    148.91 o 
 -19   5   2     1030.66     1177.53    137.51 o 
 -18   5   2     2282.65     2274.70    311.05 o 
 -17   5   2      561.79      530.17     97.46 o 
 -16   5   2      154.93      184.57     80.73 o 
 -15   5   2        7.04      -57.23     89.40 o 
 -14   5   2       14.50       12.83     54.49 o 
 -13   5   2      340.16      361.73     50.80 o 
 -12   5   2        1.95        7.77     39.31 o 
 -11   5   2       49.40       40.36     56.91 o 
 -10   5   2     1942.87     2068.82    128.48 o 
  -9   5   2      535.82      484.57     63.91 o 
  -8   5   2       30.11       53.95     37.48 o 
  -7   5   2      324.33      351.23     42.61 o 
  -6   5   2     2205.56     2333.45    126.06 o 
  -5   5   2      338.22      511.40     44.47 o 
  -4   5   2     1213.80     1400.42    148.88 o 
  -3   5   2     1522.52     1621.68    148.57 o 
  -2   5   2     3760.75     3631.92    151.84 o 
  -1   5   2     1166.98     1377.23     81.24 o 
   0   5   2      227.77      327.03     51.79 o 
   1   5   2       66.42       86.62     22.03 o 
   2   5   2      611.67      580.18     44.86 o 
   3   5   2     6248.01     6749.69    391.51 o 
   4   5   2      109.35       59.63     42.73 o 
   5   5   2     4501.17     4920.43    289.78 o 
   6   5   2    10233.10    10147.73    496.15 o 
   7   5   2     1669.19     1741.67    104.74 o 
   8   5   2      109.15       76.83     46.15 o 
   9   5   2     2779.58     2452.57    177.80 o 
  10   5   2     1233.43     1249.88    110.32 o 
  11   5   2      482.21      485.33     60.11 o 
  12   5   2       10.13       15.46     44.92 o 
  13   5   2      261.82      260.38     54.79 o 
  14   5   2      859.60      851.74     76.88 o 
  15   5   2        5.22       74.49    103.54 o 
  16   5   2       16.98      -25.68     65.17 o 
  17   5   2      428.77      438.13     85.09 o 
  18   5   2      211.44      503.55     85.88 o 
  19   5   2      907.88      893.68    105.71 o 
  20   5   2     2115.01     2355.11    204.14 o 
  21   5   2        0.25       39.39     86.40 o 
  22   5   2      139.65      234.07    112.08 o 
  23   5   2      621.95      644.70    110.94 o 
  24   5   2        3.20      -98.31     98.31 o 
  25   5   2      202.47      195.06    106.35 o 
  26   5   2      384.14      338.41    121.31 o 
  27   5   2      101.62      278.30    153.03 o 
  28   5   2        9.01      119.29    155.50 o 
  29   5   2       82.07      -47.33    271.66 o 
  30   5   2      249.08      243.21    171.38 o 
  31   5   2       23.40       12.18    169.23 o 
  32   5   2       99.81      347.95    201.52 o 
  33   5   2       79.04       -6.65    296.99 o 
  34   5   2      216.18       71.53    193.77 o 
  35   5   2      189.71       88.91    207.74 o 
 -35   6   2      350.05      169.21    194.62 o 
 -34   6   2      192.81      124.29    297.75 o 
 -33   6   2      268.94      290.03    196.22 o 
 -32   6   2     1012.01      936.80    256.95 o 
 -31   6   2      468.60      248.13    183.93 o 
 -30   6   2      873.12     1089.06    258.20 o 
 -29   6   2     1873.29     1809.84    281.94 o 
 -28   6   2     1194.17     1072.30    179.68 o 
 -27   6   2     1038.89     1178.96    241.60 o 
 -26   6   2     1810.79     1825.43    210.81 o 
 -25   6   2       10.60      -72.40    127.68 o 
 -24   6   2       21.79       81.23    177.14 o 
 -23   6   2       91.62      -42.37    112.30 o 
 -22   6   2        6.12       90.71    112.83 o 
 -21   6   2     2291.00     2440.68    221.70 o 
 -20   6   2      354.18      439.29    108.07 o 
 -19   6   2      208.47       94.03     94.86 o 
 -18   6   2    11783.63    11152.46    782.49 o 
 -17   6   2     1142.77      967.66    119.89 o 
 -16   6   2       37.41      156.33     79.81 o 
 -15   6   2    24221.87    22261.56   1095.22 o 
 -14   6   2     6048.50     5553.80    288.49 o 
 -13   6   2     4376.40     4389.53    203.44 o 
 -12   6   2    14627.30    14350.72    626.60 o 
 -11   6   2    16512.81    15688.14    683.87 o 
 -10   6   2    31544.80    30938.76   1758.01 o 
  -9   6   2      780.65     1548.28     95.64 o 
  -8   6   2    57966.78    56860.97   2773.16 o 
  -7   6   2    51929.04    51568.40   2515.35 o 
  -6   6   2     6059.68     7151.60    320.56 o 
  -5   6   2     6738.53     6411.47    288.02 o 
  -4   6   2     4465.48     4318.30    197.56 o 
  -3   6   2       61.16       99.78     31.33 o 
  -2   6   2     5480.29     5340.66    221.47 o 
  -1   6   2     9047.78     8750.69    354.88 o 
   0   6   2     2555.60     3372.07    166.26 o 
   1   6   2     3365.81     3546.10    161.48 o 
   2   6   2    12264.31    12362.34    605.49 o 
   3   6   2     5227.50     4876.86    245.82 o 
   4   6   2     2731.59     2480.19    133.77 o 
   5   6   2    11868.02    11367.52    565.47 o 
   6   6   2    60206.61    59826.57   2929.20 o 
   7   6   2    44739.05    44930.36   2547.07 o 
   8   6   2    54446.07    55693.14   2720.38 o 
   9   6   2    52237.34    53448.71   2611.69 o 
  10   6   2    19005.12    19402.83    953.55 o 
  11   6   2    29050.71    28655.07   1408.97 o 
  12   6   2       72.14      253.42     51.36 o 
  13   6   2     6203.79     6209.95    319.27 o 
  14   6   2     5432.77     4707.14    250.16 o 
  15   6   2     9328.71     9288.51    471.45 o 
  16   6   2     1409.94     1307.66    113.51 o 
  17   6   2       19.31       87.62     73.99 o 
  18   6   2    12193.76    12214.60    702.49 o 
  19   6   2        1.91      -79.69     79.69 o 
  20   6   2      356.15      256.74     91.65 o 
  21   6   2     3930.71     3681.32    246.76 o 
  22   6   2      321.23      626.42    146.75 o 
  23   6   2      329.02      310.21    147.60 o 
  24   6   2      155.64      186.60    136.65 o 
  25   6   2       15.61      -11.96    138.62 o 
  26   6   2     2117.80     2750.12    427.57 o 
  27   6   2       22.01      160.50    157.91 o 
  28   6   2     1454.94     1860.03    232.06 o 
  29   6   2     1890.64     1779.03    516.85 o 
  30   6   2       20.73     -112.81    176.42 o 
  31   6   2      744.73      685.52    214.12 o 
  32   6   2      424.10      630.92    210.14 o 
  33   6   2        2.86      -70.34    189.41 o 
  34   6   2      170.11      112.35    201.27 o 
  35   6   2      187.83       92.34    272.94 o 
 -34   7   2       66.98       50.54    189.48 o 
 -33   7   2        5.12     -112.80    186.94 o 
 -32   7   2      346.31       44.28    175.58 o 
 -31   7   2      133.88      -64.69    180.39 o 
 -30   7   2       19.89      161.43    232.78 o 
 -29   7   2      298.89      431.55    173.17 o 
 -28   7   2      184.95      207.05    163.89 o 
 -27   7   2       74.70       32.73    170.88 o 
 -26   7   2      298.83      377.74    118.28 o 
 -25   7   2      301.87      251.39    192.83 o 
 -24   7   2      138.26      117.79    101.92 o 
 -23   7   2      489.37      460.91    171.95 o 
 -22   7   2       17.64       83.94     93.13 o 
 -21   7   2     5097.16     4968.58    313.84 o 
 -20   7   2      100.11      -40.13    103.50 o 
 -19   7   2      713.37      390.88    125.34 o 
 -18   7   2      640.79      638.56    117.67 o 
 -17   7   2     2439.21     2820.10    234.20 o 
 -16   7   2      716.07      790.77    103.60 o 
 -15   7   2     3064.15     3474.90    192.95 o 
 -14   7   2      448.71      443.34     52.68 o 
 -13   7   2      377.77      319.18     47.75 o 
 -12   7   2      108.65      129.27     42.34 o 
 -11   7   2      815.58      884.09     57.15 o 
 -10   7   2     2308.69     2547.00    127.52 o 
  -9   7   2     3003.44     2927.42    142.12 o 
  -8   7   2      986.08     1047.05     67.20 o 
  -7   7   2     3044.26     3183.19    166.71 o 
  -6   7   2      185.30      218.76     43.58 o 
  -5   7   2        9.03       13.91     34.27 o 
  -4   7   2       84.39       93.70     34.54 o 
  -3   7   2      176.36      339.66     40.94 o 
  -2   7   2     1147.13     1089.77     58.51 o 
  -1   7   2      595.49      578.02     40.14 o 
   0   7   2        5.93       41.63     27.23 o 
   1   7   2       96.84       81.28     27.47 o 
   2   7   2     1576.75     1444.73     87.49 o 
   3   7   2      995.30     1232.59     78.26 o 
   4   7   2      209.28      287.48     40.79 o 
   5   7   2     1033.08     1034.18     71.62 o 
   6   7   2      312.04      293.00     49.62 o 
   7   7   2      957.34     1179.83    143.77 o 
   8   7   2     1822.74     1808.42    132.37 o 
   9   7   2     7824.28     7858.25    394.27 o 
  10   7   2     1179.68     1210.29    127.63 o 
  11   7   2     4458.74     4363.53    229.86 o 
  12   7   2     2090.89     2106.95    125.44 o 
  13   7   2      416.62      514.13     64.92 o 
  14   7   2      333.92      326.63     74.32 o 
  15   7   2     6890.11     6589.51    343.05 o 
  16   7   2      445.26      450.20    152.36 o 
  17   7   2     2571.43     2608.59    198.50 o 
  18   7   2      208.80      128.56    117.27 o 
  19   7   2      304.92      293.93    133.91 o 
  20   7   2      659.68      660.73    140.59 o 
  21   7   2     3404.57     3239.14    290.92 o 
  22   7   2       71.96      461.97    145.15 o 
  23   7   2      227.15      166.00    169.85 o 
  24   7   2       36.38      -88.23    140.55 o 
  25   7   2      437.90      303.35    163.36 o 
  26   7   2       83.02       73.86    165.51 o 
  27   7   2        4.11      -27.20    158.23 o 
  28   7   2      149.66      169.59    183.47 o 
  29   7   2      283.76      436.06    192.69 o 
  30   7   2      172.99      223.36    184.87 o 
  31   7   2       25.03      -98.20    201.61 o 
  32   7   2      401.87      639.90    221.64 o 
  33   7   2       67.75      235.01    215.67 o 
  34   7   2       64.07      219.92    208.51 o 
 -33   8   2      207.59      307.80    238.79 o 
 -32   8   2      619.52      795.66    213.49 o 
 -31   8   2      146.46       37.99    188.54 o 
 -30   8   2       68.93      128.93    175.54 o 
 -29   8   2      956.65     1068.75    205.22 o 
 -28   8   2      885.04      620.56    214.75 o 
 -27   8   2      106.31      161.69    197.35 o 
 -26   8   2     2926.43     2639.89    628.50 o 
 -25   8   2      941.45     1394.98    222.93 o 
 -24   8   2      944.39      783.47    162.12 o 
 -23   8   2     2975.44     3009.41    276.32 o 
 -22   8   2     1973.47     1922.15    346.99 o 
 -21   8   2       68.73      212.01     98.76 o 
 -20   8   2       70.74       80.49     93.08 o 
 -19   8   2      108.64      137.79     90.11 o 
 -18   8   2     7665.37     7746.20    403.11 o 
 -17   8   2     3602.46     3602.45    183.65 o 
 -16   8   2     1800.01     1879.43    114.26 o 
 -15   8   2    16308.70    16023.37    708.19 o 
 -14   8   2     2867.50     2797.88    129.18 o 
 -13   8   2     4962.81     5237.06    220.58 o 
 -12   8   2     9304.54     9432.70    383.95 o 
 -11   8   2    14077.70    14442.28    577.72 o 
 -10   8   2     7317.61     7316.83    332.40 o 
  -9   8   2      205.97      384.58     50.62 o 
  -8   8   2     9786.18     9075.36    406.49 o 
  -7   8   2     9748.57     8791.87    392.70 o 
  -6   8   2     2538.55     2977.47    169.19 o 
  -5   8   2      295.85      318.11     55.73 o 
  -4   8   2     6372.85     6730.14    303.50 o 
  -3   8   2     8473.00     8644.77    353.96 o 
  -2   8   2    12445.70    12053.70    489.70 o 
  -1   8   2     6249.38     6202.94    257.53 o 
   0   8   2    10066.56    10049.77    407.74 o 
   1   8   2     1336.37     1434.73     77.64 o 
   2   8   2    20396.80    19705.98    973.48 o 
   3   8   2    43795.70    43849.46   2149.35 o 
   4   8   2     2868.06     2772.09    153.74 o 
   5   8   2     1835.66     1966.91    149.50 o 
   6   8   2    10240.91    10496.16    521.39 o 
   7   8   2     9836.67     8771.91    445.10 o 
   8   8   2     7599.11     7331.60    367.61 o 
   9   8   2     4267.62     3746.61    404.48 o 
  10   8   2     8930.44     8731.34    514.30 o 
  11   8   2    13859.89    12799.09    742.96 o 
  12   8   2      208.86      321.05     82.13 o 
  13   8   2     6295.15     6330.43    386.95 o 
  14   8   2     1617.95     1362.19    129.10 o 
  15   8   2     6130.11     6237.27    384.60 o 
  16   8   2     3035.98     2997.66    212.76 o 
  17   8   2     2466.70     2577.10    193.14 o 
  18   8   2     2060.58     2632.70    202.44 o 
  19   8   2     1007.88     1026.23    160.26 o 
  20   8   2      140.99       67.06    168.70 o 
  21   8   2     1131.24      828.19    155.01 o 
  22   8   2     2325.99     2676.63    392.66 o 
  23   8   2     2870.00     2877.36    304.92 o 
  24   8   2      464.82      535.07    168.19 o 
  25   8   2     1394.18     1631.80    225.46 o 
  26   8   2     2046.69     2364.98    267.43 o 
  27   8   2      422.82      973.64    201.39 o 
  28   8   2      693.97      722.28    196.74 o 
  29   8   2     1397.29     2040.75    484.74 o 
  30   8   2       91.19       63.89    212.19 o 
  31   8   2      254.01       68.45    200.52 o 
  32   8   2      500.85      612.24    223.23 o 
  33   8   2        6.94     -153.49    508.02 o 
 -32   9   2      195.86      166.22    206.31 o 
 -31   9   2       36.78      354.93    324.74 o 
 -30   9   2      634.31      485.31    279.34 o 
 -29   9   2      114.08      218.61    229.45 o 
 -28   9   2        0.85     -176.32    176.32 o 
 -27   9   2      509.87      703.08    186.03 o 
 -26   9   2      109.00      108.52    170.24 o 
 -25   9   2      450.96      689.78    213.47 o 
 -24   9   2      563.43      482.51    560.46 o 
 -23   9   2      179.39      298.25    142.30 o 
 -22   9   2        5.71       -4.13    130.80 o 
 -21   9   2       17.04      -65.83    125.29 o 
 -20   9   2      304.22      190.23    130.92 o 
 -19   9   2       20.18       93.46    108.02 o 
 -18   9   2        7.60        3.16     80.85 o 
 -17   9   2      314.79      433.35     88.78 o 
 -16   9   2      450.11      444.32     72.47 o 
 -15   9   2       98.82       78.25     61.30 o 
 -14   9   2     3122.06     3042.66    141.23 o 
 -13   9   2     4326.21     4212.43    185.99 o 
 -12   9   2      156.49      172.53     48.74 o 
 -11   9   2     1065.16     1097.48     69.30 o 
 -10   9   2     1582.93     1477.07     91.32 o 
  -9   9   2     9183.90     9758.08    437.11 o 
  -8   9   2       56.48       82.02     46.70 o 
  -7   9   2       11.44       81.75     45.36 o 
  -6   9   2     4482.98     4600.12    213.96 o 
  -5   9   2       48.59       57.58     41.82 o 
  -4   9   2     1354.22     1363.76     74.54 o 
  -3   9   2       22.88      153.21     39.49 o 
  -2   9   2    12034.64    11805.70    480.92 o 
  -1   9   2    17882.31    18054.60    725.65 o 
   0   9   2     2174.00     2250.48    105.46 o 
   1   9   2     9316.63     9475.89    389.41 o 
   2   9   2    16780.33    16092.47    801.64 o 
   3   9   2     4829.98     4996.09    262.42 o 
   4   9   2       60.75      129.36     63.62 o 
   5   9   2      530.20      426.48     57.25 o 
   6   9   2     2505.10     2629.87    149.42 o 
   7   9   2        8.79      139.40     74.58 o 
   8   9   2       20.15       66.88     67.95 o 
   9   9   2    12354.86    13146.78    760.54 o 
  10   9   2      817.42      815.01     98.63 o 
  11   9   2     2325.44     2409.91    175.47 o 
  12   9   2     2932.96     3105.87    459.11 o 
  13   9   2     2308.61     2219.15    168.93 o 
  14   9   2     4712.22     4944.97    319.78 o 
  15   9   2     1108.26      990.61    121.98 o 
  16   9   2      631.53      913.44    234.73 o 
  17   9   2      180.73      365.02    106.01 o 
  18   9   2       20.42       21.29    116.17 o 
  19   9   2      166.18       54.25    107.19 o 
  20   9   2      130.70      123.15    110.20 o 
  21   9   2       78.93       12.16    133.12 o 
  22   9   2      138.45      220.41    141.33 o 
  23   9   2      286.10       66.29    196.84 o 
  24   9   2       22.02      -48.93    145.42 o 
  25   9   2      401.92      305.93    188.01 o 
  26   9   2      110.23       72.60    175.05 o 
  27   9   2      360.69      229.87    218.97 o 
  28   9   2      136.21      293.72    192.44 o 
  29   9   2        9.40     -152.79    196.83 o 
  30   9   2      516.69      502.68    219.33 o 
  31   9   2        2.40      -30.79    200.68 o 
  32   9   2      242.22      194.41    201.07 o 
 -32  10   2      331.20      777.58    227.59 o 
 -31  10   2      237.71      138.34    201.67 o 
 -30  10   2      866.97      804.75    224.97 o 
 -29  10   2     1150.86     1537.18    248.70 o 
 -28  10   2      578.96      496.42    197.18 o 
 -27  10   2      215.71      305.49    246.72 o 
 -26  10   2     2086.27     2087.95    397.52 o 
 -25  10   2      456.52      587.84    178.27 o 
 -24  10   2      389.40      451.70    176.68 o 
 -23  10   2      697.35      901.77    186.65 o 
 -22  10   2      807.48      952.01    181.22 o 
 -21  10   2     1901.18     2078.27    226.81 o 
 -20  10   2      977.57     1276.94    148.48 o 
 -19  10   2        3.01       -6.82    116.81 o 
 -18  10   2      490.16      489.78     94.77 o 
 -17  10   2     1086.70      959.36    140.15 o 
 -16  10   2      465.23      265.39     89.37 o 
 -15  10   2      193.35      354.64     84.33 o 
 -14  10   2     1076.67     1250.48    107.29 o 
 -13  10   2     1834.74     1728.22    137.35 o 
 -12  10   2     6502.55     6596.13    344.43 o 
 -11  10   2     5162.08     4884.78    263.31 o 
 -10  10   2     4358.06     4695.23    221.57 o 
  -9  10   2     2410.87     2784.55    182.02 o 
  -8  10   2     9553.55     9536.12    427.58 o 
  -7  10   2     2941.90     2739.02    137.61 o 
  -6  10   2      736.10      740.39     63.70 o 
  -5  10   2     1179.49     1067.75     68.66 o 
  -4  10   2     1105.28     1320.44    134.89 o 
  -3  10   2     5212.43     5396.68    229.75 o 
  -2  10   2     3228.84     3154.10    141.43 o 
  -1  10   2      865.16      939.08     66.05 o 
   0  10   2    39221.90    39114.24   1724.04 o 
   1  10   2      819.41      985.82     72.67 o 
   2  10   2     2175.18     2297.72    135.67 o 
   3  10   2    10212.21     9139.91    463.08 o 
   4  10   2      395.09      376.01    112.57 o 
   5  10   2     2370.36     2443.32    169.45 o 
   6  10   2      428.36      595.06    115.11 o 
   7  10   2     4615.24     4526.34    281.79 o 
   8  10   2     5815.14     5745.87    352.13 o 
   9  10   2      602.02      492.75     89.98 o 
  10  10   2     6901.96     6268.08    383.21 o 
  11  10   2     3201.66     3012.04    230.92 o 
  12  10   2      660.45      796.09    113.51 o 
  13  10   2     3040.94     2959.96    211.23 o 
  14  10   2      611.91      877.23    116.51 o 
  15  10   2       22.61       14.14     96.72 o 
  16  10   2      975.68      732.31    119.40 o 
  17  10   2      225.11      120.54    111.41 o 
  18  10   2      165.54      260.26    110.17 o 
  19  10   2        4.70      -58.05    110.09 o 
  20  10   2     1105.41     1070.17    190.97 o 
  21  10   2     3928.04     3861.23    277.22 o 
  22  10   2      397.57      471.88    159.50 o 
  23  10   2      733.01      551.89    176.27 o 
  24  10   2     1311.53     1458.07    228.69 o 
  25  10   2      325.34      428.90    187.13 o 
  26  10   2     2256.47     3136.30    318.30 o 
  27  10   2      596.27      670.02    206.42 o 
  28  10   2      785.68      992.18    222.12 o 
  29  10   2     1053.37     1222.65    240.59 o 
  30  10   2        4.73     -119.51    203.75 o 
  31  10   2      245.84      266.54    208.62 o 
 -30  11   2      158.49      223.04    202.81 o 
 -29  11   2       69.18     -174.81    207.65 o 
 -28  11   2        1.96       -5.02    261.81 o 
 -27  11   2      120.09      307.74    200.24 o 
 -26  11   2      216.88      277.50    187.84 o 
 -25  11   2       25.90      123.28    360.42 o 
 -24  11   2     1112.79     1244.09    271.53 o 
 -23  11   2     1167.61      823.83    183.65 o 
 -22  11   2      162.50       73.35    125.74 o 
 -21  11   2     4345.10     4356.76    429.18 o 
 -20  11   2     2974.56     3266.80    282.18 o 
 -19  11   2     2428.86     2287.06    193.25 o 
 -18  11   2      445.97      561.66    151.01 o 
 -17  11   2      963.71     1030.95    148.74 o 
 -16  11   2      282.38      369.89    116.86 o 
 -15  11   2     2576.74     2384.49    188.53 o 
 -14  11   2       82.96       77.25     79.79 o 
 -13  11   2     2297.77     2484.53    187.43 o 
 -12  11   2     3725.34     3820.89    221.16 o 
 -11  11   2      132.44       64.44     71.36 o 
 -10  11   2       25.20      -65.92     65.92 o 
  -9  11   2     3115.62     2987.19    173.94 o 
  -8  11   2      980.73      921.78     85.79 o 
  -7  11   2     2699.66     2721.90    158.55 o 
  -6  11   2     1330.08     1292.24     97.31 o 
  -5  11   2     4622.25     4819.81    208.88 o 
  -4  11   2     2720.59     2788.05    145.38 o 
  -3  11   2     2166.18     2015.82    114.88 o 
  -2  11   2     4335.53     4548.42    277.75 o 
  -1  11   2    18664.79    18273.83    811.66 o 
   0  11   2     4273.46     4169.48    202.67 o 
   1  11   2    12418.67    12531.79    566.61 o 
   2  11   2     8533.22     8121.75    374.02 o 
   3  11   2      446.84      356.83     79.59 o 
   4  11   2     5203.96     5291.63    436.67 o 
   5  11   2     1390.79     1302.07    188.12 o 
   6  11   2       49.43       87.27    103.47 o 
   7  11   2     1872.38     1911.47    158.60 o 
   8  11   2     1653.02     2055.76    207.80 o 
   9  11   2     2655.40     2922.52    204.29 o 
  10  11   2      459.87      555.69    101.55 o 
  11  11   2      117.17      -40.12     92.12 o 
  12  11   2     4933.94     5648.79    355.45 o 
  13  11   2       45.59      126.88    138.37 o 
  14  11   2     1314.46     1591.52    232.95 o 
  15  11   2     4377.46     4462.44    339.15 o 
  16  11   2      138.84      165.88    105.25 o 
  17  11   2     1493.97     1656.54    270.23 o 
  18  11   2      568.03      440.20    119.66 o 
  19  11   2     3430.55     3893.56    275.32 o 
  20  11   2     2214.99     2554.97    232.19 o 
  21  11   2     1244.93     1143.53    170.05 o 
  22  11   2      631.20      457.30    143.00 o 
  23  11   2      521.14      507.90    318.73 o 
  24  11   2      226.57      290.27    188.99 o 
  25  11   2      184.20      281.33    186.66 o 
  26  11   2       15.84      240.70    195.18 o 
  27  11   2       48.50      348.69    205.57 o 
  28  11   2        4.11      -21.69    200.30 o 
  29  11   2       67.75      146.36    220.83 o 
  30  11   2      484.15      888.65    329.98 o 
 -29  12   2      667.01      689.17    281.38 o 
 -28  12   2      296.81      580.75    222.96 o 
 -27  12   2        7.00     -164.31    188.89 o 
 -26  12   2      768.07      825.10    214.08 o 
 -25  12   2      465.69      431.10    193.36 o 
 -24  12   2     1149.67      955.85    202.13 o 
 -23  12   2      288.06      463.12    210.91 o 
 -22  12   2       77.06      -53.23    131.87 o 
 -21  12   2       19.12      -76.57    124.63 o 
 -20  12   2      887.02     1103.38    152.01 o 
 -19  12   2      141.41      274.95    122.71 o 
 -18  12   2       55.47       13.76    113.54 o 
 -17  12   2      615.99      784.38    157.51 o 
 -16  12   2      379.54      554.53    197.99 o 
 -15  12   2     1059.38     1056.86    130.96 o 
 -14  12   2     1283.34     1235.09    178.52 o 
 -13  12   2     1745.64     1625.03    261.85 o 
 -12  12   2     1320.85     1312.14    115.17 o 
 -11  12   2     2698.79     2587.10    161.02 o 
 -10  12   2     2348.66     2365.20    257.12 o 
  -9  12   2     1352.41     1296.43    106.76 o 
  -8  12   2     4800.26     4850.60    260.42 o 
  -7  12   2      911.81      808.56    104.67 o 
  -6  12   2     1112.66     1024.19    181.03 o 
  -5  12   2     1956.35     1862.68    131.11 o 
  -4  12   2       49.01       76.58     70.52 o 
  -3  12   2     1396.00     1562.91    125.27 o 
  -2  12   2      395.55      295.59     71.44 o 
  -1  12   2        3.09       19.40     66.44 o 
   0  12   2     6840.89     7262.83    486.48 o 
   1  12   2       34.07      -24.17     81.97 o 
   2  12   2      622.46      681.19    108.62 o 
   3  12   2     4293.04     4668.15    337.43 o 
   4  12   2      760.41      802.61    104.88 o 
   5  12   2     1382.00     1442.77    131.70 o 
   6  12   2      153.86      325.77     89.69 o 
   7  12   2     2590.70     2612.82    307.45 o 
   8  12   2     1871.53     1561.50    141.82 o 
   9  12   2       32.17      -88.86     88.86 o 
  10  12   2     2243.87     2792.02    240.62 o 
  11  12   2     1717.14     1820.21    158.42 o 
  12  12   2        2.55      212.25    101.16 o 
  13  12   2     1725.91     1749.15    164.17 o 
  14  12   2     1356.88     1331.51    146.26 o 
  15  12   2      235.76      396.85    116.47 o 
  16  12   2      772.52     1035.69    143.19 o 
  17  12   2      398.03      401.40    127.16 o 
  18  12   2       28.30       48.91    117.29 o 
  19  12   2        7.70       36.08    119.97 o 
  20  12   2     1351.82     1605.50    264.12 o 
  21  12   2      980.37     1063.13    162.43 o 
  22  12   2      127.25      180.70    148.49 o 
  23  12   2      230.80      445.36    157.45 o 
  24  12   2     2026.65     1667.13    243.92 o 
  25  12   2      276.35      538.62    203.94 o 
  26  12   2     1001.29     1352.50    242.83 o 
  27  12   2      527.40      531.88    220.55 o 
  28  12   2      412.53      518.99    292.89 o 
  29  12   2      509.76      415.05    218.60 o 
 -28  13   2       26.65      -88.60    209.08 o 
 -27  13   2      397.74      262.49    218.99 o 
 -26  13   2      241.95      143.64    226.38 o 
 -25  13   2      110.46      216.26    467.35 o 
 -24  13   2     1199.62     1082.87    264.88 o 
 -23  13   2      935.70      858.52    172.10 o 
 -22  13   2      615.25      560.04    156.17 o 
 -21  13   2      719.25     1034.88    162.08 o 
 -20  13   2     3649.14     3706.17    299.02 o 
 -19  13   2     1988.69     2024.66    191.25 o 
 -18  13   2      939.92     1037.81    266.74 o 
 -17  13   2     1300.33     1369.50    158.48 o 
 -16  13   2     1325.94     1557.62    161.30 o 
 -15  13   2        0.42       70.89    134.04 o 
 -14  13   2      573.91      757.48    121.57 o 
 -13  13   2       23.24       93.95    130.37 o 
 -12  13   2      925.60      988.65    161.14 o 
 -11  13   2        5.75       74.55     95.85 o 
 -10  13   2       23.88       21.70     94.58 o 
  -9  13   2     4973.79     4531.39    290.94 o 
  -8  13   2     1741.78     1465.92    208.53 o 
  -7  13   2      492.67      463.91     89.68 o 
  -6  13   2     6239.32     6311.06    340.06 o 
  -5  13   2     3324.62     3246.07    194.02 o 
  -4  13   2     3705.73     3769.33    229.32 o 
  -3  13   2     2635.78     2935.60    214.61 o 
  -2  13   2     2964.86     3107.65    363.91 o 
  -1  13   2     6258.95     6169.85    384.79 o 
   0  13   2     1887.77     2359.62    187.79 o 
   1  13   2     6217.49     5834.75    370.25 o 
   2  13   2     3115.85     3107.89    307.95 o 
   3  13   2       24.77       -1.17     92.11 o 
   4  13   2     3022.46     2899.78    178.83 o 
   5  13   2     4809.63     4642.31    298.40 o 
   6  13   2     1604.90     1969.93    253.83 o 
   7  13   2     3081.98     2814.41    205.68 o 
   8  13   2      328.25      230.53    101.16 o 
   9  13   2     3069.60     3184.77    309.49 o 
  10  13   2       17.88      -11.78     99.85 o 
  11  13   2      110.56      152.77    106.81 o 
  12  13   2     1391.65     1639.64    169.41 o 
  13  13   2      156.23      -46.45    183.08 o 
  14  13   2      251.15      316.13    117.43 o 
  15  13   2      920.85      955.38    137.60 o 
  16  13   2      838.52      684.24    132.31 o 
  17  13   2     1546.92     1699.79    176.17 o 
  18  13   2       33.14        7.66    133.00 o 
  19  13   2     3210.00     3056.60    245.06 o 
  20  13   2     2592.46     2780.44    241.64 o 
  21  13   2       18.53      108.12    151.97 o 
  22  13   2      685.30     1195.04    186.30 o 
  23  13   2     1059.23      786.19    175.44 o 
  24  13   2      122.85      136.47    227.39 o 
  25  13   2      133.02      294.49    217.31 o 
  26  13   2      130.74       87.84    221.97 o 
  27  13   2      157.22      -26.14    218.71 o 
  28  13   2       10.51      346.70    218.74 o 
 -26  14   2      152.49      213.98    210.23 o 
 -25  14   2      124.67      160.68    204.25 o 
 -24  14   2      525.27      377.87    179.07 o 
 -23  14   2       47.08      124.65    163.64 o 
 -22  14   2       29.64      129.07    160.44 o 
 -21  14   2      495.46      614.26    161.56 o 
 -20  14   2      165.52      -65.43    135.59 o 
 -19  14   2       95.61     -127.58    132.47 o 
 -18  14   2       10.15       41.23    143.97 o 
 -17  14   2       86.62      139.99    155.77 o 
 -16  14   2       58.83      -14.58    159.59 o 
 -15  14   2      155.57      185.77    147.84 o 
 -14  14   2      206.99       95.05    147.73 o 
 -13  14   2      136.27      133.09    142.79 o 
 -12  14   2     1522.62     1234.75    177.29 o 
 -11  14   2     2306.69     2491.71    239.18 o 
 -10  14   2      697.17      459.03    136.82 o 
  -9  14   2     1951.11     1933.82    173.52 o 
  -8  14   2     2194.42     2194.90    226.13 o 
  -7  14   2      894.46     1091.16    113.42 o 
  -6  14   2     1979.97     1990.34    207.42 o 
  -5  14   2      913.55     1096.15    130.54 o 
  -4  14   2      620.97      678.16    117.76 o 
  -3  14   2      294.74      247.15    108.83 o 
  -2  14   2      609.22      820.10    148.20 o 
  -1  14   2      569.94      542.14    125.87 o 
   0  14   2     6649.65     6479.88    408.48 o 
   1  14   2       40.31      -22.42    101.59 o 
   2  14   2       24.55       67.27    106.12 o 
   3  14   2     1793.83     1609.68    154.37 o 
   4  14   2      398.56      309.67    105.05 o 
   5  14   2      779.08      473.17    124.28 o 
   6  14   2      287.95      110.15    126.43 o 
   7  14   2     1002.31      751.66    153.35 o 
   8  14   2     3191.59     2629.05    201.38 o 
   9  14   2       13.09      125.65    104.94 o 
  10  14   2     2241.98     2260.09    185.87 o 
  11  14   2     1259.73     1308.81    272.19 o 
  12  14   2      170.95      181.92    114.25 o 
  13  14   2      428.07      440.82    138.39 o 
  14  14   2       14.26       -4.16    114.62 o 
  15  14   2      141.11      232.80    128.97 o 
  16  14   2       27.03       19.87    124.55 o 
  17  14   2       39.66      198.43    135.48 o 
  18  14   2      123.74      284.13    141.05 o 
  19  14   2        0.06      -56.21    146.08 o 
  20  14   2       27.81       20.34    151.54 o 
  21  14   2     1189.82     1124.02    185.12 o 
  22  14   2       45.74       86.36    180.98 o 
  23  14   2       36.08      204.86    176.77 o 
  24  14   2      898.18      775.58    188.35 o 
  25  14   2      133.22      267.89    221.24 o 
  26  14   2      183.33      147.83    221.92 o 
 -24  15   2      407.01      628.21    238.45 o 
 -23  15   2      339.11      416.15    226.82 o 
 -22  15   2      484.69      729.43    229.58 o 
 -21  15   2      332.39      362.96    220.19 o 
 -20  15   2     1951.08     1759.12    248.80 o 
 -19  15   2      689.21      613.95    250.56 o 
 -18  15   2      712.73      720.43    294.68 o 
 -17  15   2     2176.30     2238.70    267.27 o 
 -16  15   2     1473.84     1451.97    220.27 o 
 -15  15   2      108.31       82.25    160.32 o 
 -14  15   2     1037.15     1170.30    378.59 o 
 -13  15   2     2142.56     1712.80    218.79 o 
 -12  15   2      559.78      527.07    293.53 o 
 -11  15   2      387.78      272.12    151.01 o 
 -10  15   2      603.90      736.40    177.20 o 
  -9  15   2     2909.99     2943.74    689.13 o 
  -8  15   2      967.68      917.48    174.94 o 
  -7  15   2     1490.17     1569.63    263.73 o 
  -6  15   2     4773.89     4808.24    402.01 o 
  -5  15   2     3419.90     3454.88    315.53 o 
  -4  15   2      187.57      360.85    119.69 o 
  -3  15   2     1633.86     1856.97    281.29 o 
  -2  15   2      125.48      142.91    110.93 o 
  -1  15   2     1628.27     1792.17    217.89 o 
   0  15   2      581.98      779.39    185.93 o 
   1  15   2     1750.21     1720.13    193.21 o 
   2  15   2      244.66      259.12    216.45 o 
   3  15   2      769.69      970.55    139.46 o 
   4  15   2     1082.73     1225.25    143.24 o 
   5  15   2     1220.16     1360.42    156.65 o 
   6  15   2      714.13      769.47    131.99 o 
   7  15   2     1290.91     1104.80    221.40 o 
   8  15   2      530.21      469.83    184.05 o 
   9  15   2      871.17     1233.41    465.43 o 
  10  15   2      132.10      -59.47    141.08 o 
  11  15   2        3.05       48.65    150.82 o 
  12  15   2     3444.27     3741.05    502.91 o 
  13  15   2      556.97      467.07    174.16 o 
  14  15   2     1799.14     1925.00    190.34 o 
  15  15   2      776.65     1125.89    250.84 o 
  16  15   2     1578.66     1797.51    190.07 o 
  17  15   2     2262.93     2203.40    258.04 o 
  18  15   2       49.51       61.90    151.52 o 
  19  15   2     1187.63     1331.83    250.06 o 
  20  15   2     1046.55     1031.93    203.92 o 
  21  15   2        1.46      305.49    172.02 o 
  22  15   2      365.41      541.32    183.72 o 
  23  15   2      537.97      664.41    182.03 o 
  24  15   2       53.85     -113.13    174.52 o 
 -22  16   2       56.75      -11.84    230.74 o 
 -21  16   2       32.04      129.54    207.58 o 
 -20  16   2        9.64       24.33    204.36 o 
 -19  16   2      102.45       39.20    197.95 o 
 -18  16   2      258.56       10.01    198.57 o 
 -17  16   2       40.20      -72.79    222.29 o 
 -16  16   2      119.84       21.97    293.66 o 
 -15  16   2      661.13      508.89    192.92 o 
 -14  16   2      144.38      250.94    275.75 o 
 -13  16   2      284.55      283.17    273.20 o 
 -12  16   2       54.98     -136.78    177.09 o 
 -11  16   2      294.70      194.67    170.17 o 
 -10  16   2      296.37      163.53    170.24 o 
  -9  16   2        2.12        8.92    167.58 o 
  -8  16   2      422.65      394.87    174.00 o 
  -7  16   2       42.79       66.06    152.35 o 
  -6  16   2      133.17      198.41    161.16 o 
  -5  16   2      630.88      412.87    172.40 o 
  -4  16   2        9.49       11.59    202.08 o 
  -3  16   2       25.45     -149.97    149.97 o 
  -2  16   2       48.22      154.25    217.05 o 
  -1  16   2      142.42      156.84    156.16 o 
   0  16   2      413.67      413.71    175.80 o 
   1  16   2       65.49      -31.17    124.85 o 
   2  16   2       98.37      254.53    124.24 o 
   3  16   2       46.56      -72.87    118.30 o 
   4  16   2      122.85      130.16    126.99 o 
   5  16   2      415.77      375.70    128.98 o 
   6  16   2       14.72       56.38    125.26 o 
   7  16   2      240.56      220.57    130.63 o 
   8  16   2      104.70      -20.36    127.68 o 
   9  16   2      535.95      492.31    262.71 o 
  10  16   2      206.39       64.87    152.01 o 
  11  16   2      143.56      224.10    167.39 o 
  12  16   2       50.45      -66.49    164.57 o 
  13  16   2      222.87       -2.66    173.56 o 
  14  16   2      262.39      298.43    181.19 o 
  15  16   2      164.37      230.39    184.81 o 
  16  16   2      252.61      777.59    250.05 o 
  17  16   2       56.34     -185.60    185.60 o 
  18  16   2      107.19       92.95    200.31 o 
  19  16   2        0.35     -205.47    205.47 o 
  20  16   2      157.76      337.63    166.57 o 
  21  16   2      284.17      429.71    347.04 o 
  22  16   2       11.44        7.56    177.77 o 
 -20  17   2      826.89      599.63    242.68 o 
 -19  17   2      330.07      392.77    237.90 o 
 -18  17   2      188.94      505.21    332.03 o 
 -17  17   2     1937.91     1619.73    389.59 o 
 -16  17   2      267.12      271.66    318.22 o 
 -15  17   2      116.30      156.04    283.94 o 
 -14  17   2      841.41     1213.27    345.08 o 
 -13  17   2      172.54      283.66    366.18 o 
 -12  17   2      388.90      337.63    203.91 o 
 -11  17   2       65.30      211.27    187.99 o 
 -10  17   2      604.61      461.33    192.29 o 
  -9  17   2      202.25      178.51    174.61 o 
  -8  17   2       81.63      -18.65    173.63 o 
  -7  17   2        1.84      -51.49    166.78 o 
  -6  17   2      890.05     1017.71    208.67 o 
  -5  17   2       70.30      157.58    189.23 o 
  -4  17   2      484.99      637.66    404.81 o 
  -3  17   2      938.72     1491.71    500.60 o 
  -2  17   2     1909.24     1869.93    343.29 o 
  -1  17   2     1720.30     1755.64    236.86 o 
   0  17   2      525.92      520.75    249.79 o 
   1  17   2     2321.96     2396.54    268.42 o 
   2  17   2     1090.98     1217.26    208.37 o 
   3  17   2       24.76      235.86    220.13 o 
   4  17   2      199.09      228.72    138.52 o 
   5  17   2      376.41      547.92    144.10 o 
   6  17   2      521.44      332.91    146.62 o 
   7  17   2      215.80      410.98    142.50 o 
   8  17   2      245.70       94.72    140.40 o 
   9  17   2     1633.95     1520.23    282.41 o 
  10  17   2      201.90      252.08    240.84 o 
  11  17   2      451.14      354.92    192.27 o 
  12  17   2      903.52      923.93    200.23 o 
  13  17   2      587.35      863.52    242.37 o 
  14  17   2      632.70      476.08    205.15 o 
  15  17   2      528.04      271.02    194.02 o 
  16  17   2      351.31      306.62    206.29 o 
  17  17   2     1261.95     1272.64    245.47 o 
  18  17   2      443.76      499.16    220.65 o 
  19  17   2      340.78      122.07    244.42 o 
  20  17   2      302.58      117.16    275.88 o 
 -17  18   2       77.76      205.15    348.15 o 
 -16  18   2        8.74      106.41    329.73 o 
 -15  18   2      149.40      328.74    266.16 o 
 -14  18   2      101.66      121.56    208.87 o 
 -13  18   2        1.94     -205.89    208.79 o 
 -12  18   2       28.39      325.20    247.74 o 
 -11  18   2       52.93      -69.06    190.01 o 
 -10  18   2        4.52      112.24    190.55 o 
  -9  18   2       51.43       24.59    207.54 o 
  -8  18   2       12.46      -83.93    187.55 o 
  -7  18   2      214.01       58.06    197.17 o 
  -6  18   2       12.98      172.94    191.79 o 
  -5  18   2      177.89       63.98    196.43 o 
  -4  18   2       49.58      -99.53    183.63 o 
  -3  18   2       53.57      127.71    192.78 o 
  -2  18   2       42.96        0.04    200.58 o 
  -1  18   2       50.38      -19.64    192.10 o 
   0  18   2        3.49      -75.70    185.36 o 
   1  18   2       93.14      -75.52    185.10 o 
   2  18   2       23.17      117.51    191.65 o 
   3  18   2       19.38      -22.98    187.62 o 
   4  18   2       42.44      -76.55    187.21 o 
   5  18   2      103.69      247.02    204.75 o 
   6  18   2       79.98      -74.44    239.69 o 
   7  18   2       59.95       40.55    171.08 o 
   8  18   2       89.73     -118.70    153.34 o 
   9  18   2      190.39       88.99    257.64 o 
  10  18   2       14.61       38.44    152.35 o 
  11  18   2       13.73       -5.02    157.00 o 
  12  18   2        0.79       21.50    195.71 o 
  13  18   2       38.38       68.08    202.53 o 
  14  18   2       11.50     -196.55    196.55 o 
  15  18   2       34.84      -68.73    212.69 o 
  16  18   2        9.37      343.48    324.74 o 
  17  18   2      132.26       52.94    214.75 o 
 -13  19   2      233.05      524.78    236.01 o 
 -12  19   2        6.62        5.39    226.40 o 
 -11  19   2      598.91      319.74    225.16 o 
 -10  19   2        5.06     -160.75    220.40 o 
  -9  19   2       52.92       68.76    216.33 o 
  -8  19   2        1.44      233.30    363.88 o 
  -7  19   2        4.52      -48.85    213.39 o 
  -6  19   2     1311.06     1531.47    262.79 o 
  -5  19   2      908.25     1256.09    455.58 o 
  -4  19   2      267.39      376.57    222.87 o 
  -3  19   2      870.26      626.20    230.11 o 
  -2  19   2      298.89      864.09    235.32 o 
  -1  19   2     1276.88     1187.17    248.49 o 
   0  19   2      295.25        0.73    210.52 o 
   1  19   2      882.22     1351.01    285.60 o 
   2  19   2      688.96      315.00    214.12 o 
   3  19   2      468.09      330.97    212.52 o 
   4  19   2      652.69      564.49    222.64 o 
   5  19   2      561.28      711.35    221.85 o 
   6  19   2      294.18      349.75    215.10 o 
   7  19   2       70.98        3.40    206.31 o 
   8  19   2      188.57      206.75    213.80 o 
   9  19   2       35.04       38.60    194.22 o 
  10  19   2        3.10       -6.23    288.16 o 
  11  19   2      371.61      236.69    253.37 o 
  12  19   2      767.45      668.50    174.77 o 
  13  19   2      237.58      237.52    273.10 o 
  -7  20   2       10.03      274.00    232.13 o 
  -6  20   2       67.46       11.94    217.87 o 
  -5  20   2       21.27      313.73    231.08 o 
  -4  20   2      139.43     -223.23    223.23 o 
  -3  20   2        0.07      173.26    232.87 o 
  -2  20   2        8.79      -75.23    223.62 o 
  -1  20   2       10.26       -5.83    221.83 o 
   0  20   2       33.25      240.12    226.96 o 
   1  20   2       10.93       86.18    225.18 o 
   2  20   2        0.49       25.54    218.95 o 
   3  20   2       15.07      -39.07    206.65 o 
   4  20   2       79.84      101.77    218.22 o 
   5  20   2       17.70      106.92    208.59 o 
   6  20   2       66.23       12.57    215.65 o 
   7  20   2        3.72      -89.88    222.40 o 
 -36   1   3      103.47      285.47    225.01 o 
 -35   1   3      100.58      158.49    384.60 o 
 -34   1   3       17.02      -69.43    186.53 o 
 -33   1   3     1921.30     1489.81    224.58 o 
 -32   1   3      739.54      481.84    279.08 o 
 -31   1   3       50.01       35.58    164.85 o 
 -30   1   3     9112.86     8269.72    623.05 o 
 -29   1   3      543.57      603.75    195.30 o 
 -28   1   3      346.94      -11.57    133.47 o 
 -27   1   3     9851.17    10249.40    741.43 o 
 -26   1   3      467.64      320.12    360.04 o 
 -25   1   3       15.45     -113.12    113.12 o 
 -24   1   3     7116.96     6524.03    488.35 o 
 -23   1   3      532.62      527.94    231.76 o 
 -22   1   3       48.79       26.44    106.36 o 
 -21   1   3     8929.74     9010.80    645.75 o 
 -20   1   3      848.39     1235.70    217.94 o 
 -19   1   3      346.34      200.13     91.92 o 
 -18   1   3     1524.50     1474.01    149.94 o 
 -17   1   3      757.41     1002.05    118.51 o 
 -16   1   3      661.45      615.15     96.62 o 
 -15   1   3    13148.98    11653.37    812.76 o 
 -14   1   3       81.84      121.31     97.59 o 
 -13   1   3      309.15      454.25     77.87 o 
 -12   1   3    38034.04    37099.43   2033.84 o 
 -11   1   3     5809.34     5409.01    310.22 o 
 -10   1   3     6592.08     6481.86    320.14 o 
  -9   1   3    68944.19    64754.26   2741.42 o 
  -8   1   3    20090.31    19913.07   1099.55 o 
  -7   1   3    12751.89    13239.69    637.89 o 
  -6   1   3    28798.69    25936.76   1241.63 o 
  -5   1   3     1556.99     1792.34     98.91 o 
  -4   1   3      165.54      248.11     33.92 o 
  -3   1   3    15481.69    15093.72    735.51 o 
  -2   1   3       25.98       -7.42     24.74 o 
  -1   1   3      261.90      238.89     26.73 o 
   0   1   3       40.48       33.20     28.75 o 
   1   1   3        0.97        7.03     22.87 o 
   2   1   3      943.12     1064.20     56.90 o 
   3   1   3    10005.96     8869.37    390.37 o 
   4   1   3      835.91      927.57     58.46 o 
   5   1   3      981.57     1189.29     85.62 o 
   6   1   3     5617.19     4813.68    243.51 o 
   7   1   3    22870.85    24739.60   1203.73 o 
   8   1   3    12099.15    12602.63    617.22 o 
   9   1   3    31145.72    29751.10   1446.68 o 
  10   1   3     5747.84     6044.03    298.60 o 
  11   1   3     5453.31     5599.78    282.77 o 
  12   1   3    20372.29    19236.52    940.32 o 
  13   1   3     1208.02     1267.13    123.61 o 
  14   1   3       23.10      109.11     45.44 o 
  15   1   3    10155.99    10569.75    525.03 o 
  16   1   3        0.21       23.20     48.51 o 
  17   1   3     1978.06     1941.95    121.99 o 
  18   1   3       95.06      116.42     59.02 o 
  19   1   3     1692.54     1672.92    162.57 o 
  20   1   3       26.16      150.85     66.81 o 
  21   1   3     9603.66     9947.58    501.26 o 
  22   1   3        3.93      -35.67     70.13 o 
  23   1   3      130.33      242.41     79.21 o 
  24   1   3     5251.83     5165.10    280.22 o 
  25   1   3     2073.45     2061.29    147.58 o 
  26   1   3      336.38      321.84    105.36 o 
  27   1   3     8636.57     9509.43    693.55 o 
  28   1   3      423.49      353.32    111.37 o 
  29   1   3       14.05      -35.10    100.44 o 
  30   1   3     6519.42     6178.27    393.07 o 
  31   1   3      812.88      754.93    127.89 o 
  32   1   3      341.27      289.34    123.34 o 
  33   1   3      998.25     1027.78    209.45 o 
  34   1   3      153.50      146.99    164.14 o 
  35   1   3      103.59      359.85    188.94 o 
  36   1   3        3.27       36.71    166.74 o 
 -36   2   3        3.47      -49.66    207.43 o 
 -35   2   3       24.62       23.18    213.46 o 
 -34   2   3        7.79     -184.09    184.09 o 
 -33   2   3        1.77      -75.19    186.67 o 
 -32   2   3        1.79      -67.17    180.43 o 
 -31   2   3        8.17      131.47    168.46 o 
 -30   2   3       57.70       50.40    262.58 o 
 -29   2   3      292.78      327.03    147.78 o 
 -28   2   3      243.23      118.18    150.21 o 
 -27   2   3       17.26      211.08    171.90 o 
 -26   2   3       13.15       73.61    126.21 o 
 -25   2   3       61.16       42.72    115.16 o 
 -24   2   3        2.65       18.93    113.14 o 
 -23   2   3       21.39       48.45    111.92 o 
 -22   2   3        3.71       56.85    113.32 o 
 -21   2   3      383.01      542.36    257.98 o 
 -20   2   3      108.30      204.76     99.66 o 
 -19   2   3      105.29      151.93    117.67 o 
 -18   2   3     1676.82     1527.06    329.22 o 
 -17   2   3      911.43     1041.12    304.40 o 
 -16   2   3     1426.31     1463.39    142.99 o 
 -15   2   3     1045.55      979.64    474.77 o 
 -14   2   3      148.07       76.94     67.19 o 
 -13   2   3        4.27      -62.43     63.67 o 
 -12   2   3     1449.02     1737.05    104.17 o 
 -11   2   3      454.53      571.38     56.38 o 
 -10   2   3       56.52       72.14     36.29 o 
  -9   2   3       44.68      -21.13     49.32 o 
  -8   2   3       27.49      120.36     36.58 o 
  -7   2   3      535.22      543.64     46.72 o 
  -6   2   3     9810.11    10175.39    492.41 o 
  -5   2   3     5833.07     6048.57    265.43 o 
  -4   2   3    11398.06    11712.70    574.45 o 
  -3   2   3     4121.86     4652.04    235.75 o 
  -2   2   3     2738.39     2880.83    120.28 o 
  -1   2   3       21.01       -2.37     23.48 o 
   0   2   3     8665.69     8884.32    393.11 o 
   1   2   3       85.55       92.11     23.83 o 
   2   2   3     4074.25     4482.04    200.37 o 
   3   2   3    29989.49    31004.14   1353.89 o 
   4   2   3    18817.40    19157.11    838.50 o 
   5   2   3      818.14      917.57     75.41 o 
   6   2   3     6128.62     6646.73    298.12 o 
   7   2   3      631.25      681.92     50.62 o 
   8   2   3      879.55      804.09     56.59 o 
   9   2   3      647.49      553.10     82.67 o 
  10   2   3     2427.25     2781.19    145.12 o 
  11   2   3      165.03      195.73     40.91 o 
  12   2   3     1895.54     2056.28    116.02 o 
  13   2   3      553.07      484.37     87.91 o 
  14   2   3      508.56      563.39     68.78 o 
  15   2   3      774.87      822.28    113.57 o 
  16   2   3     1136.03     1221.32    149.16 o 
  17   2   3      188.28      167.95     55.43 o 
  18   2   3      467.50      439.44     77.40 o 
  19   2   3       94.99       71.48     61.00 o 
  20   2   3       90.15      167.56     67.47 o 
  21   2   3       16.28       43.40     68.66 o 
  22   2   3      480.90      412.68     82.19 o 
  23   2   3      278.38      306.24     95.93 o 
  24   2   3        2.65      -51.39     78.30 o 
  25   2   3       52.05       83.49     83.01 o 
  26   2   3       76.96      195.87    131.15 o 
  27   2   3        9.06       69.70     92.79 o 
  28   2   3      100.55       75.90     96.35 o 
  29   2   3      376.78      313.12    106.22 o 
  30   2   3       16.73      -27.94    127.19 o 
  31   2   3        2.50      -92.33    133.72 o 
  32   2   3       48.22      182.14    145.07 o 
  33   2   3        9.51      -80.85    198.48 o 
  34   2   3       13.88       92.55    159.20 o 
  35   2   3       27.37      -77.54    169.19 o 
  36   2   3       12.13     -135.25    172.69 o 
 -35   3   3       27.08       92.76    202.84 o 
 -34   3   3        1.38       24.50    192.83 o 
 -33   3   3      800.36     1376.88    234.17 o 
 -32   3   3       18.04     -178.35    178.35 o 
 -31   3   3       63.32      124.97    170.11 o 
 -30   3   3     3603.90     4109.27    532.19 o 
 -29   3   3      111.63      130.18    158.98 o 
 -28   3   3      157.76       57.35    156.93 o 
 -27   3   3     5171.56     5262.53    417.65 o 
 -26   3   3     1003.48     1184.40    226.00 o 
 -25   3   3       53.57      174.07    125.89 o 
 -24   3   3     9623.35     8448.89    614.17 o 
 -23   3   3       34.12       20.15    109.73 o 
 -22   3   3      393.22      575.84    187.37 o 
 -21   3   3     5208.55     5137.90    393.42 o 
 -20   3   3        0.58      -37.89     93.20 o 
 -19   3   3       85.66        9.15     90.52 o 
 -18   3   3      717.35      695.55    107.76 o 
 -17   3   3        8.28       87.87    122.27 o 
 -16   3   3      110.57       86.19     73.15 o 
 -15   3   3    11333.25    10753.48    750.72 o 
 -14   3   3      782.26      838.91     82.88 o 
 -13   3   3      235.68      145.99     64.21 o 
 -12   3   3    33983.00    32454.03   1555.80 o 
 -11   3   3       15.04       89.60     39.57 o 
 -10   3   3     2709.90     2957.87    176.34 o 
  -9   3   3    80014.98    78224.40   4364.23 o 
  -8   3   3     1865.66     1881.26    107.23 o 
  -7   3   3     2998.38     2921.86    152.37 o 
  -6   3   3    32400.19    31923.43   1377.16 o 
  -5   3   3     1649.96     1695.83     92.45 o 
  -4   3   3     1927.33     2251.07    106.55 o 
  -3   3   3     5439.83     5114.33    226.29 o 
  -2   3   3      253.59      276.60     39.22 o 
  -1   3   3     1507.79     1630.32     90.62 o 
   0   3   3       41.81       65.93     30.81 o 
   1   3   3     1794.78     1669.77     91.87 o 
   2   3   3     3272.15     3680.31    166.34 o 
   3   3   3     9619.53     9300.98    462.37 o 
   4   3   3      172.40      185.91     34.33 o 
   5   3   3     2201.60     2304.64    111.22 o 
   6   3   3    34751.53    33168.43   1451.55 o 
   7   3   3     2731.76     2737.57    127.65 o 
   8   3   3       95.66      189.92     50.40 o 
   9   3   3    78829.55    77930.86   3399.41 o 
  10   3   3      547.09      508.27     48.14 o 
  11   3   3     3622.13     3858.52    198.11 o 
  12   3   3    33201.19    30917.17   1505.89 o 
  13   3   3     2668.72     2591.68    142.75 o 
  14   3   3       37.22       81.96     46.84 o 
  15   3   3    12121.92    11467.85    569.52 o 
  16   3   3       16.06      -33.87     51.17 o 
  17   3   3       76.89       75.74     59.00 o 
  18   3   3      775.08      762.22     77.90 o 
  19   3   3      165.96      124.38     62.07 o 
  20   3   3       27.52      -63.93     69.59 o 
  21   3   3     7154.39     7332.34    378.49 o 
  22   3   3      157.03       96.00     79.90 o 
  23   3   3       31.71       -2.75     83.35 o 
  24   3   3     7769.65     7526.41    391.21 o 
  25   3   3     1247.53     1231.89    117.01 o 
  26   3   3       37.97      135.07     87.44 o 
  27   3   3     4343.51     4075.65    279.41 o 
  28   3   3       26.36      -11.81    118.81 o 
  29   3   3        0.68      109.79    127.21 o 
  30   3   3     2432.30     2550.59    216.97 o 
  31   3   3      253.13      306.70    143.74 o 
  32   3   3       70.58      -11.93    144.93 o 
  33   3   3      571.03      606.58    202.30 o 
  34   3   3       67.83       49.71    207.56 o 
  35   3   3        0.01     -209.86    209.86 o 
 -35   4   3      136.83      125.93    450.72 o 
 -34   4   3       47.32      315.67    203.98 o 
 -33   4   3      116.04       72.14    186.38 o 
 -32   4   3       14.63      209.46    182.59 o 
 -31   4   3       22.93      194.90    179.23 o 
 -30   4   3        0.65      110.95    160.80 o 
 -29   4   3       23.68      -56.09    154.40 o 
 -28   4   3       85.59       74.55    143.15 o 
 -27   4   3        1.10      -31.32    132.63 o 
 -26   4   3        8.99       86.62    125.70 o 
 -25   4   3       77.52       23.71    146.57 o 
 -24   4   3        9.15       69.73    121.58 o 
 -23   4   3     2223.95     1814.18    720.21 o 
 -22   4   3      623.56      560.31    124.43 o 
 -21   4   3     1909.54     1517.98    163.75 o 
 -20   4   3       73.90       50.14    102.35 o 
 -19   4   3      179.88       52.03     91.83 o 
 -18   4   3     5025.88     4499.75    389.07 o 
 -17   4   3      438.18      500.50    238.28 o 
 -16   4   3       13.92      -22.49    131.10 o 
 -15   4   3    16171.80    17083.02    947.68 o 
 -14   4   3     1707.68     1905.45    114.66 o 
 -13   4   3     1390.23     1533.57    135.43 o 
 -12   4   3      459.27      399.90     58.48 o 
 -11   4   3     1282.98     1142.40     77.50 o 
 -10   4   3     1400.26     1226.24     94.87 o 
  -9   4   3    12573.10    14201.64    701.26 o 
  -8   4   3       13.40      112.14     39.54 o 
  -7   4   3      300.09      347.77     48.85 o 
  -6   4   3     8231.77     8351.14    415.54 o 
  -5   4   3     1108.37     1085.78     68.68 o 
  -4   4   3      934.41     1054.57     58.53 o 
  -3   4   3       96.67       60.65     32.88 o 
  -2   4   3     3300.91     3114.44    130.54 o 
  -1   4   3    14347.67    14172.12    809.35 o 
   0   4   3     8332.88    10161.99    500.90 o 
   1   4   3     4657.92     4642.09    272.97 o 
   2   4   3    14220.58    13866.14    681.72 o 
   3   4   3     4928.28     4907.01    249.74 o 
   4   4   3     1678.02     1780.80     98.16 o 
   5   4   3     3184.70     3096.85    161.65 o 
   6   4   3    25027.98    25932.10   1270.17 o 
   7   4   3      296.33      370.24     50.66 o 
   8   4   3       26.36       89.64     28.83 o 
   9   4   3    20752.73    22565.32    990.66 o 
  10   4   3     1709.88     1642.18     87.43 o 
  11   4   3        1.54       65.71     35.32 o 
  12   4   3      109.91      141.04     42.05 o 
  13   4   3        9.49       44.48     47.33 o 
  14   4   3     4684.61     4625.03    237.72 o 
  15   4   3    10055.80    10123.16    503.18 o 
  16   4   3       25.53       81.46     52.47 o 
  17   4   3      337.72      289.98     58.97 o 
  18   4   3     5290.49     5550.79    288.48 o 
  19   4   3      276.25      244.05     66.92 o 
  20   4   3      129.38       20.88     65.95 o 
  21   4   3      739.36     1059.85    128.60 o 
  22   4   3     2484.96     2589.34    162.18 o 
  23   4   3      393.65      206.20     78.99 o 
  24   4   3     1776.05     2276.51    359.01 o 
  25   4   3      420.13      478.78    124.83 o 
  26   4   3       17.25       41.50    109.21 o 
  27   4   3       17.68       -2.39    116.96 o 
  28   4   3        1.58      -93.19    118.70 o 
  29   4   3        7.09     -109.69    121.53 o 
  30   4   3       79.41     -115.28    170.19 o 
  31   4   3      267.97      475.80    196.11 o 
  32   4   3        9.74      182.17    387.92 o 
  33   4   3      109.57     -206.69    206.69 o 
  34   4   3       34.16       17.62    202.97 o 
  35   4   3       72.31       35.40    202.32 o 
 -35   5   3        9.05     -209.53    209.53 o 
 -34   5   3       88.31      128.59    209.63 o 
 -33   5   3      809.68      512.06    443.18 o 
 -32   5   3       20.30     -101.02    188.21 o 
 -31   5   3        5.76       39.23    177.80 o 
 -30   5   3     1925.79     1596.70    226.67 o 
 -29   5   3       16.17      -41.65    158.44 o 
 -28   5   3      183.48      119.74    191.47 o 
 -27   5   3     2760.77     2957.00    273.94 o 
 -26   5   3      328.01      149.63    133.79 o 
 -25   5   3        1.46      -35.27    121.28 o 
 -24   5   3     2922.89     2608.13    239.59 o 
 -23   5   3       13.23       61.37    114.77 o 
 -22   5   3      134.81      216.28    120.14 o 
 -21   5   3     3198.75     3145.64    265.84 o 
 -20   5   3        3.34      -89.60    117.28 o 
 -19   5   3      228.83      116.55     93.80 o 
 -18   5   3      270.95      299.69    111.27 o 
 -17   5   3     1570.08     1646.90    236.10 o 
 -16   5   3     1049.82     1025.87     99.73 o 
 -15   5   3    21430.45    19871.10    958.44 o 
 -14   5   3        2.37       35.04     61.11 o 
 -13   5   3     3654.85     3761.05    177.94 o 
 -12   5   3    22209.07    22062.87    958.27 o 
 -11   5   3     1039.21     1107.69    137.75 o 
 -10   5   3     5510.73     6012.34    306.40 o 
  -9   5   3    87300.40    91038.58   4436.02 o 
  -8   5   3      131.04      147.11     42.17 o 
  -7   5   3      187.67      176.07     43.80 o 
  -6   5   3    57205.90    55549.22   2706.99 o 
  -5   5   3     2852.35     3091.15    163.23 o 
  -4   5   3     6909.25     7012.24    349.50 o 
  -3   5   3     1130.85     1046.83     61.27 o 
  -2   5   3       61.02       52.49     29.00 o 
  -1   5   3     2104.74     2359.35    110.37 o 
   0   5   3     1256.47     1449.10    103.78 o 
   1   5   3     2787.20     2626.26    164.91 o 
   2   5   3       32.16       59.84     51.80 o 
   3   5   3     9097.03     8681.12    427.73 o 
   4   5   3     7186.96     7376.19    367.11 o 
   5   5   3     6552.58     6812.49    344.54 o 
   6   5   3    74737.55    75831.67   3694.54 o 
   7   5   3      583.32      608.51     55.90 o 
   8   5   3     2106.79     2389.16    139.71 o 
   9   5   3   137817.73   143483.88   6255.82 o 
  10   5   3     7369.91     8285.96    372.65 o 
  11   5   3     1944.38     2076.51    126.82 o 
  12   5   3    37459.41    35923.24   1576.24 o 
  13   5   3     1781.54     2040.46    107.72 o 
  14   5   3       97.00       85.96     61.90 o 
  15   5   3     9829.87     8968.98    520.68 o 
  16   5   3     4127.33     4116.02    256.06 o 
  17   5   3      764.97      716.51    187.75 o 
  18   5   3      130.24       36.07     75.72 o 
  19   5   3       45.81       67.72     80.92 o 
  20   5   3       11.01       72.83     86.54 o 
  21   5   3     3182.72     3133.03    216.99 o 
  22   5   3      250.18      359.15    128.18 o 
  23   5   3      389.50      173.79    101.96 o 
  24   5   3     1804.37     2033.26    175.85 o 
  25   5   3      712.95     1008.95    170.03 o 
  26   5   3       10.61      119.33    158.72 o 
  27   5   3     2107.25     2896.48    291.39 o 
  28   5   3      121.49      256.85    204.77 o 
  29   5   3      409.34      403.25    180.07 o 
  30   5   3     2319.09     2833.92    301.53 o 
  31   5   3        0.87     -190.21    190.21 o 
  32   5   3       47.36      -64.61    191.01 o 
  33   5   3     1542.49     1481.81    243.90 o 
  34   5   3       21.84      -36.23    203.92 o 
  35   5   3       35.99      300.60    225.57 o 
 -34   6   3      104.14       -7.03    178.79 o 
 -33   6   3      849.03      675.57    317.45 o 
 -32   6   3       93.86      369.06    196.27 o 
 -31   6   3        0.48      -61.04    172.26 o 
 -30   6   3       52.81      -55.31    167.71 o 
 -29   6   3        0.27      -29.85    289.44 o 
 -28   6   3      116.68      198.40    159.76 o 
 -27   6   3       22.39     -134.75    134.75 o 
 -26   6   3       29.78       22.22    131.98 o 
 -25   6   3      251.41      156.39    135.78 o 
 -24   6   3      736.21      642.05    240.20 o 
 -23   6   3      244.00      117.33    119.92 o 
 -22   6   3      702.31      406.07    148.49 o 
 -21   6   3     2073.71     2090.35    367.84 o 
 -20   6   3      745.84      797.33    130.58 o 
 -19   6   3      114.16      104.50     96.20 o 
 -18   6   3     4682.65     4040.82    490.12 o 
 -17   6   3      864.82      866.15     96.21 o 
 -16   6   3     1052.51     1049.25    120.13 o 
 -15   6   3     5054.31     4675.68    290.76 o 
 -14   6   3      623.47      751.61     64.79 o 
 -13   6   3        0.53      -35.31     44.84 o 
 -12   6   3      427.47      411.31     52.69 o 
 -11   6   3       62.51       58.03     52.24 o 
 -10   6   3      117.00       59.51     47.82 o 
  -9   6   3     4118.33     4308.82    225.00 o 
  -8   6   3        0.31       13.74     48.94 o 
  -7   6   3       46.51      158.88     44.09 o 
  -6   6   3     1366.94     1403.89    122.06 o 
  -5   6   3      888.20      929.08     65.95 o 
  -4   6   3      541.89      606.10     53.35 o 
  -3   6   3     1263.38     1156.49     67.03 o 
  -2   6   3       10.46       25.09     31.35 o 
  -1   6   3      517.98      517.72     38.25 o 
   0   6   3      410.55      509.89     56.01 o 
   1   6   3      335.59      408.13     37.26 o 
   2   6   3        6.16       48.01     26.01 o 
   3   6   3     2917.49     2583.47    122.06 o 
   4   6   3       89.46       72.97     30.77 o 
   5   6   3     3124.29     2853.55    150.48 o 
   6   6   3      141.84      168.25     36.40 o 
   7   6   3      304.19      315.46     59.46 o 
   8   6   3       28.85       97.14     39.73 o 
   9   6   3     5092.73     5534.00    279.99 o 
  10   6   3     1373.47     1458.62    126.88 o 
  11   6   3     1364.91     1337.78     93.02 o 
  12   6   3      147.09      169.07     93.41 o 
  13   6   3      788.35      836.86    138.60 o 
  14   6   3       68.08      134.06     58.21 o 
  15   6   3     2452.85     2365.06    194.02 o 
  16   6   3     1012.18     1279.00    115.00 o 
  17   6   3      543.34      782.83    168.32 o 
  18   6   3     3136.19     3661.17    238.74 o 
  19   6   3      330.39      194.00     87.42 o 
  20   6   3      620.37      498.56    138.25 o 
  21   6   3      551.75     1279.19    175.25 o 
  22   6   3      418.75      459.68    171.77 o 
  23   6   3       80.19      124.04    137.62 o 
  24   6   3      705.92      927.41    167.54 o 
  25   6   3        9.37      -58.95    136.50 o 
  26   6   3       28.61     -147.83    152.33 o 
  27   6   3      120.29      393.76    162.52 o 
  28   6   3        0.19       30.52    184.69 o 
  29   6   3        0.44     -109.43    171.72 o 
  30   6   3      199.46      156.56    187.21 o 
  31   6   3       25.97      219.55    193.00 o 
  32   6   3       92.33      210.86    210.00 o 
  33   6   3      583.62      590.42    220.41 o 
  34   6   3       31.30     -122.52    212.06 o 
 -34   7   3       41.22      -95.33    215.64 o 
 -33   7   3      270.54      232.40    198.23 o 
 -32   7   3       19.46       16.00    174.10 o 
 -31   7   3      769.19      687.75    313.61 o 
 -30   7   3     1665.04     2454.77    282.02 o 
 -29   7   3       16.94      107.95    236.36 o 
 -28   7   3      177.25      284.82    162.53 o 
 -27   7   3     4208.90     3930.75    336.18 o 
 -26   7   3       30.37      345.72    156.58 o 
 -25   7   3       37.93       49.74    129.17 o 
 -24   7   3     7096.09     7179.53    533.06 o 
 -23   7   3      245.92      301.45    133.73 o 
 -22   7   3      109.25       39.04    115.01 o 
 -21   7   3     1081.24      806.79    140.34 o 
 -20   7   3      916.87     1141.99    242.37 o 
 -19   7   3       82.29      176.98    103.36 o 
 -18   7   3      964.02     1065.23    114.08 o 
 -17   7   3     1500.95     1432.54    124.62 o 
 -16   7   3     1372.43     1416.28     94.38 o 
 -15   7   3    13989.30    14427.27    634.55 o 
 -14   7   3      829.75      836.85     69.88 o 
 -13   7   3        8.57      -62.38     62.38 o 
 -12   7   3    32497.39    31733.23   1805.91 o 
 -11   7   3      457.78      489.06     66.27 o 
 -10   7   3     1444.93     1567.22    136.83 o 
  -9   7   3    18239.29    17198.31    848.57 o 
  -8   7   3     3636.04     3814.27    235.34 o 
  -7   7   3     6710.10     6571.87    333.88 o 
  -6   7   3    20294.84    19471.93    954.25 o 
  -5   7   3     2127.15     2264.29    113.35 o 
  -4   7   3     2619.67     2752.20    122.00 o 
  -3   7   3     7893.59     7553.63    309.03 o 
  -2   7   3        8.22       25.70     30.29 o 
  -1   7   3     4895.42     4794.90    200.40 o 
   0   7   3      806.47      847.14     54.70 o 
   1   7   3     1968.48     1992.84     99.97 o 
   2   7   3     1911.25     1989.88    110.58 o 
   3   7   3    13502.92    14053.77    690.89 o 
   4   7   3     3781.68     4364.07    308.60 o 
   5   7   3     2978.07     3237.52    205.76 o 
   6   7   3    39090.33    38035.72   2157.58 o 
   7   7   3      793.01     1002.31    152.98 o 
   8   7   3     7654.79     7005.33    416.45 o 
   9   7   3    36279.09    32258.93   1586.22 o 
  10   7   3      991.82      894.14     72.42 o 
  11   7   3        8.69       22.35     51.51 o 
  12   7   3    25439.79    23252.86   1151.63 o 
  13   7   3       65.28       84.21     77.38 o 
  14   7   3      297.41      361.53    155.42 o 
  15   7   3     8066.02     8174.01    490.20 o 
  16   7   3     1417.61     1594.93    144.77 o 
  17   7   3     1315.03     1410.33    138.36 o 
  18   7   3      401.00      439.80    287.01 o 
  19   7   3      794.88      986.86    277.93 o 
  20   7   3       63.74       69.87    127.77 o 
  21   7   3      748.29      786.21    361.06 o 
  22   7   3       42.28       -4.96    123.35 o 
  23   7   3        1.31       39.82    130.30 o 
  24   7   3     5895.75     6462.30   1042.39 o 
  25   7   3       60.72      -66.76    144.88 o 
  26   7   3       16.98      -56.22    188.27 o 
  27   7   3     5043.08     5802.42    470.94 o 
  28   7   3        3.79      -75.65    168.37 o 
  29   7   3      110.84      105.93    261.17 o 
  30   7   3     2815.87     3355.54    341.63 o 
  31   7   3        1.46       75.85    190.64 o 
  32   7   3      403.49      280.70    210.72 o 
  33   7   3      429.55       -7.09    211.05 o 
 -33   8   3      520.67      581.93    531.94 o 
 -32   8   3        0.81       76.65    196.61 o 
 -31   8   3       13.74      -32.20    229.97 o 
 -30   8   3       16.60      -19.08    189.93 o 
 -29   8   3        1.26      104.77    177.20 o 
 -28   8   3       29.14       82.80    164.60 o 
 -27   8   3       17.14      -75.41    148.05 o 
 -26   8   3       49.95      -45.15    148.95 o 
 -25   8   3        5.85      381.98    293.28 o 
 -24   8   3        8.23       16.24    135.39 o 
 -23   8   3      116.11      147.34    125.62 o 
 -22   8   3      314.67      274.70    123.97 o 
 -21   8   3     1814.22     1633.87    324.74 o 
 -20   8   3      455.83      226.29    117.67 o 
 -19   8   3      225.30      176.42     87.82 o 
 -18   8   3     6090.25     5938.96    315.18 o 
 -17   8   3     1384.14     1522.60    156.17 o 
 -16   8   3       60.25      -21.98     63.74 o 
 -15   8   3     5571.96     5297.10    247.91 o 
 -14   8   3      280.29      308.36     74.19 o 
 -13   8   3       92.13       62.75     67.93 o 
 -12   8   3     2513.28     2817.37    145.21 o 
 -11   8   3      520.23      635.66     81.29 o 
 -10   8   3      148.07      197.22     72.90 o 
  -9   8   3     1465.13     1579.88     91.30 o 
  -8   8   3       85.44        9.45     44.68 o 
  -7   8   3       97.05      113.98     44.11 o 
  -6   8   3     3261.91     3081.62    150.00 o 
  -5   8   3        0.14      -31.33     40.50 o 
  -4   8   3     1124.45     1245.80    117.99 o 
  -3   8   3    10006.95     9872.67    401.00 o 
  -2   8   3     1113.85     1127.76     63.04 o 
  -1   8   3        3.69       12.04     33.53 o 
   0   8   3       95.79       81.38     32.80 o 
   1   8   3     1826.20     1907.62     97.89 o 
   2   8   3        2.44       79.64     53.03 o 
   3   8   3    13875.96    14009.76    694.68 o 
   4   8   3        7.00      117.74     37.60 o 
   5   8   3      533.53      523.14     74.42 o 
   6   8   3     4135.15     3617.04    354.59 o 
   7   8   3       88.17      108.97     65.12 o 
   8   8   3      405.04      565.86    125.60 o 
   9   8   3     2175.78     2282.39    251.33 o 
  10   8   3       60.18       83.16     74.10 o 
  11   8   3      202.18      295.52     78.55 o 
  12   8   3     6589.22     6126.73    373.81 o 
  13   8   3       20.69       -0.93     81.96 o 
  14   8   3      152.08      117.09     84.55 o 
  15   8   3     3627.20     3293.28    239.02 o 
  16   8   3      532.85      546.58    105.55 o 
  17   8   3      943.56      908.60    120.75 o 
  18   8   3     2409.29     2927.80    217.26 o 
  19   8   3      639.53      716.88    140.62 o 
  20   8   3      478.86      474.31    138.55 o 
  21   8   3     1488.02     1317.76    178.23 o 
  22   8   3      161.25      -18.92    136.34 o 
  23   8   3      428.40      332.62    178.81 o 
  24   8   3        5.44      -47.65    141.66 o 
  25   8   3       22.54      -48.59    166.47 o 
  26   8   3      140.33      187.87    245.95 o 
  27   8   3       67.72      125.42    170.66 o 
  28   8   3        2.71     -167.54    167.54 o 
  29   8   3       77.98      -25.99    184.92 o 
  30   8   3        6.60       77.78    200.52 o 
  31   8   3       36.21      150.01    193.81 o 
  32   8   3       60.31      176.67    213.89 o 
  33   8   3      465.14      296.94    227.90 o 
 -32   9   3       17.92      -79.85    297.24 o 
 -31   9   3       22.51       43.99    187.76 o 
 -30   9   3     1599.72     1868.74    625.18 o 
 -29   9   3        5.25       57.79    192.13 o 
 -28   9   3      121.30      243.08    183.30 o 
 -27   9   3     4316.02     4201.02    553.81 o 
 -26   9   3      460.60      582.17    179.37 o 
 -25   9   3      181.54      404.71    164.59 o 
 -24   9   3     3891.84     3957.72    805.39 o 
 -23   9   3        6.61      124.95    138.59 o 
 -22   9   3      226.64      102.95    128.96 o 
 -21   9   3     1243.12     1074.01    167.19 o 
 -20   9   3      552.99      540.99    142.46 o 
 -19   9   3       54.16       35.78     74.86 o 
 -18   9   3       75.91      107.36     74.77 o 
 -17   9   3      236.62      183.72     71.10 o 
 -16   9   3       90.25      175.33     62.46 o 
 -15   9   3     6306.98     6683.55    312.57 o 
 -14   9   3      959.24      991.28     74.54 o 
 -13   9   3      471.54      414.46     57.93 o 
 -12   9   3     8062.87     7849.13    358.29 o 
 -11   9   3     1304.88     1385.97     91.47 o 
 -10   9   3      260.35      304.51     57.76 o 
  -9   9   3    14190.35    13740.15    609.98 o 
  -8   9   3       66.88       35.41     54.16 o 
  -7   9   3       32.03       30.85     45.04 o 
  -6   9   3    12191.66    11944.58    531.76 o 
  -5   9   3     1836.46     2054.61    117.60 o 
  -4   9   3     1191.19     1192.24     69.48 o 
  -3   9   3     2959.90     2916.92    132.20 o 
  -2   9   3     3511.88     3588.09    157.46 o 
  -1   9   3     1427.40     1592.50    123.42 o 
   0   9   3      389.35      302.56     40.20 o 
   1   9   3       68.09       72.86     49.52 o 
   2   9   3      163.24      169.02     49.44 o 
   3   9   3     9056.16     8664.00    441.00 o 
   4   9   3       13.88       48.20     70.87 o 
   5   9   3       15.08       41.31     66.21 o 
   6   9   3     8160.49     7512.83    585.85 o 
   7   9   3      687.81      830.89    109.54 o 
   8   9   3      371.71      410.55     80.55 o 
   9   9   3    14919.84    15712.91    907.89 o 
  10   9   3      166.29      272.67     88.03 o 
  11   9   3      566.85      536.74     95.45 o 
  12   9   3    13008.58    11285.76    663.36 o 
  13   9   3        6.46       -1.64     86.47 o 
  14   9   3        8.64      -15.93    124.31 o 
  15   9   3     4202.12     4563.58    301.33 o 
  16   9   3       88.31      250.68    103.57 o 
  17   9   3       34.27     -100.36    100.36 o 
  18   9   3      120.26      204.37    106.97 o 
  19   9   3      819.72      958.96    245.44 o 
  20   9   3      215.41      274.42    138.34 o 
  21   9   3     1304.23     1412.03    188.97 o 
  22   9   3       13.26      -85.42    144.61 o 
  23   9   3      178.29      -18.09    150.60 o 
  24   9   3     4686.56     4469.47    381.27 o 
  25   9   3       74.26       83.35    207.07 o 
  26   9   3       13.69       83.28    168.77 o 
  27   9   3     3760.88     4650.85    526.06 o 
  28   9   3        1.42      215.35    194.22 o 
  29   9   3      175.23      -91.76    202.76 o 
  30   9   3     1624.62     2562.68    463.51 o 
  31   9   3        0.46      -16.74    202.34 o 
  32   9   3       33.33       67.15    214.88 o 
 -31  10   3       39.21      232.05    209.80 o 
 -30  10   3       17.60     -125.91    200.49 o 
 -29  10   3       13.47       83.92    283.04 o 
 -28  10   3       70.29       23.26    187.06 o 
 -27  10   3       93.24       43.83    180.29 o 
 -26  10   3       51.20      -15.47    228.56 o 
 -25  10   3        2.91      226.41    171.38 o 
 -24  10   3      404.64      425.35    166.64 o 
 -23  10   3      134.92      200.72    144.65 o 
 -22  10   3        0.55       78.52    216.92 o 
 -21  10   3     1460.32     1727.27    209.40 o 
 -20  10   3       39.67      -23.01     93.79 o 
 -19  10   3      324.71      361.42     97.26 o 
 -18  10   3     3499.50     3567.65    216.21 o 
 -17  10   3       79.65      103.07     85.49 o 
 -16  10   3      217.76      117.64     82.81 o 
 -15  10   3     2810.70     2535.03    164.96 o 
 -14  10   3        4.13      -28.77     74.73 o 
 -13  10   3      512.40      548.30     64.03 o 
 -12  10   3     1951.60     2139.46    123.39 o 
 -11  10   3       10.15        7.90     58.05 o 
 -10  10   3       28.50      111.05     58.02 o 
  -9  10   3      242.36      270.98    102.52 o 
  -8  10   3       41.20       54.91     54.03 o 
  -7  10   3      181.46      192.54     79.44 o 
  -6  10   3     8044.61     7556.26    315.43 o 
  -5  10   3     1136.91     1144.35     71.42 o 
  -4  10   3       15.02      -30.51     44.36 o 
  -3  10   3    20777.77    20833.52    841.03 o 
  -2  10   3      484.95      492.36    100.06 o 
  -1  10   3     3430.57     3507.12    171.89 o 
   0  10   3     8393.24     8286.71    373.03 o 
   1  10   3     1457.47     1511.52     92.82 o 
   2  10   3     1338.76     1333.61    222.39 o 
   3  10   3    17490.32    17417.62   1000.49 o 
   4  10   3     1303.51     1233.50    169.00 o 
   5  10   3        0.65       95.90     73.31 o 
   6  10   3     5464.48     5162.92    320.04 o 
   7  10   3        8.13      -16.71     75.40 o 
   8  10   3      112.64      110.49     80.71 o 
   9  10   3      242.23      267.71    153.24 o 
  10  10   3      142.60      132.08    107.54 o 
  11  10   3       32.29      137.49    147.63 o 
  12  10   3     2507.04     2406.35    183.52 o 
  13  10   3       11.84      156.44     92.46 o 
  14  10   3      621.57      646.61    113.56 o 
  15  10   3     4208.97     4421.05    294.64 o 
  16  10   3      233.67      212.01    124.61 o 
  17  10   3      174.93       84.67    111.62 o 
  18  10   3     5682.45     6108.31    390.68 o 
  19  10   3        6.67      -59.29    127.53 o 
  20  10   3      184.65      404.64    125.71 o 
  21  10   3     1429.06     1666.77    416.44 o 
  22  10   3        0.40     -113.22    146.09 o 
  23  10   3       74.52       16.02    157.77 o 
  24  10   3      197.84       91.27    176.38 o 
  25  10   3       63.52      -75.74    171.18 o 
  26  10   3      155.44       45.40    179.25 o 
  27  10   3       12.34       87.45    196.43 o 
  28  10   3       43.18       21.79    309.78 o 
  29  10   3        0.06      119.46    198.88 o 
  30  10   3       38.59      -47.09    211.99 o 
  31  10   3        0.83       43.96    205.27 o 
 -30  11   3     1289.07      982.33    235.85 o 
 -29  11   3      119.31       30.64    210.81 o 
 -28  11   3       77.76      248.55    207.61 o 
 -27  11   3     1746.70     2301.88    336.51 o 
 -26  11   3        3.56       90.19    192.45 o 
 -25  11   3      273.14      163.21    178.68 o 
 -24  11   3     2021.57     1940.43    240.99 o 
 -23  11   3      404.73      580.72    303.76 o 
 -22  11   3      185.49      226.52    157.11 o 
 -21  11   3        4.44      -13.45    121.64 o 
 -20  11   3       11.98      -59.75    101.50 o 
 -19  11   3        7.79       30.67     96.36 o 
 -18  11   3       24.05       45.07    100.02 o 
 -17  11   3      647.14      642.29    103.57 o 
 -16  11   3      194.08      170.52    109.41 o 
 -15  11   3       26.35        4.17     85.66 o 
 -14  11   3     1177.88     1204.35    173.40 o 
 -13  11   3      411.07      273.66     82.39 o 
 -12  11   3     4028.85     3793.07    228.21 o 
 -11  11   3      734.48      834.17    127.05 o 
 -10  11   3      360.65      362.16     75.12 o 
  -9  11   3     9778.22    10000.78    506.74 o 
  -8  11   3     1077.41     1021.84     81.59 o 
  -7  11   3      118.56      152.50     54.05 o 
  -6  11   3    16468.92    15707.20    638.53 o 
  -5  11   3      384.23      484.61    109.50 o 
  -4  11   3      678.82      693.76     69.85 o 
  -3  11   3     4303.15     4701.71    226.72 o 
  -2  11   3      792.46      767.13     74.41 o 
  -1  11   3      104.01       56.15     66.90 o 
   0  11   3       31.92       34.85     68.67 o 
   1  11   3        7.12      148.29     84.55 o 
   2  11   3      421.99      291.33     73.72 o 
   3  11   3     8359.86     8245.42    556.58 o 
   4  11   3       71.57      -59.87     78.50 o 
   5  11   3      286.02      283.39     87.63 o 
   6  11   3     8600.78     8323.53    497.63 o 
   7  11   3     1826.66     1722.18    146.99 o 
   8  11   3       34.47       93.04     97.21 o 
   9  11   3     4825.64     4892.79    312.51 o 
  10  11   3     1587.12     1324.40    176.99 o 
  11  11   3       44.88       23.01     98.90 o 
  12  11   3     4391.65     4409.23    341.19 o 
  13  11   3      829.66      920.19    123.85 o 
  14  11   3     1167.80     1026.93    134.52 o 
  15  11   3      417.87      593.14    136.88 o 
  16  11   3      605.59      657.60    128.68 o 
  17  11   3       39.68       14.58    129.99 o 
  18  11   3       62.48      114.48    133.46 o 
  19  11   3        3.19       40.57    119.04 o 
  20  11   3      118.14      179.74    134.50 o 
  21  11   3       30.13      194.63    137.05 o 
  22  11   3       41.74       36.68    136.53 o 
  23  11   3      777.54     1399.38    392.66 o 
  24  11   3     3056.61     2994.71    314.92 o 
  25  11   3       20.97        1.81    202.15 o 
  26  11   3      170.58       96.88    195.05 o 
  27  11   3     2230.11     2343.51    293.29 o 
  28  11   3       51.47      -49.18    192.47 o 
  29  11   3        0.18       63.27    207.49 o 
  30  11   3     1233.02     1212.68    245.58 o 
 -29  12   3       10.83      -41.40    208.34 o 
 -28  12   3       54.15        2.44    209.75 o 
 -27  12   3      111.28       19.27    196.53 o 
 -26  12   3        4.04      -47.54    187.01 o 
 -25  12   3        0.95      -70.66    188.99 o 
 -24  12   3      735.96      606.69    421.18 o 
 -23  12   3        1.64       60.88    174.31 o 
 -22  12   3      124.15      -41.25    135.36 o 
 -21  12   3     1914.27     2096.16    348.46 o 
 -20  12   3        4.14      221.99    127.05 o 
 -19  12   3       44.51     -100.57    120.30 o 
 -18  12   3     4655.46     4871.62    406.39 o 
 -17  12   3      127.66      143.96     96.98 o 
 -16  12   3      913.24      556.13    104.63 o 
 -15  12   3     2403.81     2948.67    187.24 o 
 -14  12   3     1147.50      931.13    138.53 o 
 -13  12   3      380.36      468.33     91.15 o 
 -12  12   3      106.24      192.03     82.94 o 
 -11  12   3      563.75      482.64     85.08 o 
 -10  12   3       19.94       37.78     74.35 o 
  -9  12   3      561.02      500.00     97.11 o 
  -8  12   3      387.78      281.10     97.69 o 
  -7  12   3       11.75       -8.18     76.32 o 
  -6  12   3     2952.48     2897.85    207.06 o 
  -5  12   3      747.60      650.30     91.01 o 
  -4  12   3       41.40      130.47     70.88 o 
  -3  12   3    15070.18    15693.63    786.59 o 
  -2  12   3       20.24      113.54     80.33 o 
  -1  12   3      209.62      135.29    136.43 o 
   0  12   3    17163.70    17366.98    870.78 o 
   1  12   3       56.87      183.90     78.99 o 
   2  12   3      639.69      624.86     89.77 o 
   3  12   3    16929.24    16308.28    818.59 o 
   4  12   3      240.44      113.39     87.19 o 
   5  12   3        3.16      115.47     91.99 o 
   6  12   3     2480.70     2553.92    188.39 o 
   7  12   3      176.05      173.68     94.90 o 
   8  12   3       16.46       77.26     92.87 o 
   9  12   3      164.89      288.04     99.56 o 
  10  12   3      530.48      766.15    120.12 o 
  11  12   3      183.75       86.52     97.20 o 
  12  12   3      950.63      738.96    120.45 o 
  13  12   3      650.37      515.54    194.59 o 
  14  12   3      707.67      841.69    147.68 o 
  15  12   3     4564.16     4458.59    300.14 o 
  16  12   3        9.31     -106.70    109.07 o 
  17  12   3      312.07      341.40    119.98 o 
  18  12   3     4918.11     5707.52    376.73 o 
  19  12   3       62.31     -119.81    119.81 o 
  20  12   3      325.07      305.95    141.47 o 
  21  12   3     3069.00     3365.84    265.72 o 
  22  12   3      223.99       60.22    152.21 o 
  23  12   3        7.55       60.32    177.75 o 
  24  12   3      691.62      674.83    472.08 o 
  25  12   3       35.99      268.04    216.41 o 
  26  12   3        0.50     -190.51    207.63 o 
  27  12   3       80.85      203.29    210.54 o 
  28  12   3        2.65      150.02    235.18 o 
  29  12   3       78.63      140.72    225.45 o 
 -27  13   3     1307.07     1317.39    528.36 o 
 -26  13   3       15.29       -5.53    198.19 o 
 -25  13   3      231.60      260.10    197.61 o 
 -24  13   3      610.17      795.36    209.76 o 
 -23  13   3      133.29      180.15    159.18 o 
 -22  13   3       25.23      -34.00    147.68 o 
 -21  13   3       51.68       73.22    139.16 o 
 -20  13   3       11.79      -62.84    132.56 o 
 -19  13   3       93.20      -38.12    128.27 o 
 -18  13   3       22.41       -7.56    123.67 o 
 -17  13   3      269.50      300.19    209.73 o 
 -16  13   3       42.46      -29.42    114.86 o 
 -15  13   3     1343.97     1362.27    223.60 o 
 -14  13   3       52.37       -4.54    108.83 o 
 -13  13   3       50.79      -80.74    103.65 o 
 -12  13   3     2992.16     2989.21    517.05 o 
 -11  13   3       10.81       20.44     99.95 o 
 -10  13   3       66.45       65.00     97.56 o 
  -9  13   3     2671.28     2710.28    175.09 o 
  -8  13   3       83.07      250.57     85.74 o 
  -7  13   3      422.33      487.27     89.80 o 
  -6  13   3     6162.46     6607.75    414.20 o 
  -5  13   3      383.25      419.67    107.18 o 
  -4  13   3        6.89       54.61     97.80 o 
  -3  13   3     5079.22     5330.96    343.90 o 
  -2  13   3      100.30      303.74    102.54 o 
  -1  13   3      200.87       66.92    100.81 o 
   0  13   3      134.32      149.30     99.18 o 
   1  13   3      246.30      226.32    164.60 o 
   2  13   3      885.83      788.75    104.82 o 
   3  13   3     6459.23     5962.35    339.79 o 
   4  13   3       84.91      -55.33     79.96 o 
   5  13   3      107.34      114.78     93.32 o 
   6  13   3     4010.96     4554.70    335.07 o 
   7  13   3      129.75       30.60    100.96 o 
   8  13   3      126.31      158.36     99.84 o 
   9  13   3     2462.92     2693.31    431.33 o 
  10  13   3        1.65       46.31    100.77 o 
  11  13   3        1.94     -101.34    101.34 o 
  12  13   3     2849.38     2946.53    309.86 o 
  13  13   3       50.74      -27.71    108.71 o 
  14  13   3        0.75      -61.62    138.61 o 
  15  13   3      942.96      909.96    140.11 o 
  16  13   3        0.67      -52.08    119.53 o 
  17  13   3      160.72       85.31    126.01 o 
  18  13   3      237.69       -1.55    129.27 o 
  19  13   3      270.98      -18.52    142.48 o 
  20  13   3       17.77      -32.80    139.39 o 
  21  13   3       17.80      213.74    153.74 o 
  22  13   3        4.81      -60.63    158.55 o 
  23  13   3      208.10      326.80    163.73 o 
  24  13   3     1428.80     1174.95    231.06 o 
  25  13   3       48.18      -42.37    203.86 o 
  26  13   3       68.42      429.59    296.35 o 
  27  13   3     1141.49      987.60    261.28 o 
 -26  14   3        0.81      227.98    206.23 o 
 -25  14   3       19.36       12.06    210.00 o 
 -24  14   3      831.96      781.54    212.43 o 
 -23  14   3       39.77      265.73    170.28 o 
 -22  14   3      123.62       67.37    153.98 o 
 -21  14   3     1905.91     2213.35    300.58 o 
 -20  14   3       86.83       87.39    192.51 o 
 -19  14   3       36.16      -41.74    212.32 o 
 -18  14   3     7025.83     7813.96    883.79 o 
 -17  14   3      157.40      -27.84    165.40 o 
 -16  14   3       22.99      -28.87    149.85 o 
 -15  14   3     3977.90     2836.84    410.31 o 
 -14  14   3      359.61       11.94    147.95 o 
 -13  14   3       62.02      -36.25    143.79 o 
 -12  14   3      181.44      171.24    137.96 o 
 -11  14   3       17.64       35.30    102.76 o 
 -10  14   3       11.13      136.29    108.85 o 
  -9  14   3     1456.68     1471.32    178.45 o 
  -8  14   3        1.28       32.81    105.02 o 
  -7  14   3      700.56      662.46    137.36 o 
  -6  14   3     6212.64     6011.63    397.20 o 
  -5  14   3      728.00      641.62    122.66 o 
  -4  14   3        0.15      -36.58    105.09 o 
  -3  14   3     3753.79     3667.01    257.03 o 
  -2  14   3      334.01      143.42    156.96 o 
  -1  14   3     1459.70     1406.60    212.70 o 
   0  14   3     2368.14     2337.69    301.20 o 
   1  14   3      130.68      302.61    110.43 o 
   2  14   3     1235.11     1227.57    342.76 o 
   3  14   3     4461.52     4159.87    286.13 o 
   4  14   3      112.26      144.58    110.56 o 
   5  14   3       76.22       35.52    107.29 o 
   6  14   3     2978.81     2599.66    241.42 o 
   7  14   3      320.66      296.34    110.62 o 
   8  14   3       19.90       27.28    104.38 o 
   9  14   3     1506.66     1328.74    151.14 o 
  10  14   3        3.13       19.96    111.41 o 
  11  14   3       72.88       83.31    111.31 o 
  12  14   3      218.36      276.72    121.06 o 
  13  14   3       82.38       84.61    162.86 o 
  14  14   3      495.62      726.41    141.94 o 
  15  14   3     5383.02     5189.63    349.75 o 
  16  14   3        9.85      -53.01    131.01 o 
  17  14   3       13.15      256.67    142.40 o 
  18  14   3     5699.38     5241.98    430.82 o 
  19  14   3       39.31      -14.94    142.51 o 
  20  14   3      173.41      131.42    151.95 o 
  21  14   3     2798.95     2683.02    244.16 o 
  22  14   3        3.80       78.68    157.32 o 
  23  14   3        0.35      -76.96    169.51 o 
  24  14   3      893.04     1213.93    201.73 o 
  25  14   3       18.90      158.77    212.84 o 
  26  14   3       10.52     -204.34    204.34 o 
 -24  15   3      167.84      -74.76    228.13 o 
 -23  15   3        7.21      -52.28    224.12 o 
 -22  15   3        4.76       76.44    218.49 o 
 -21  15   3       51.39      127.89    213.57 o 
 -20  15   3       16.82      -35.67    193.01 o 
 -19  15   3       17.06      -78.96    238.28 o 
 -18  15   3       16.41      173.22    192.13 o 
 -17  15   3      120.09        5.13    171.39 o 
 -16  15   3      422.51      -51.01    173.11 o 
 -15  15   3       33.05       52.88    156.75 o 
 -14  15   3        5.50      -82.50    197.86 o 
 -13  15   3       72.47      140.18    225.36 o 
 -12  15   3     2762.65     3106.31    441.13 o 
 -11  15   3       48.06       10.98    157.43 o 
 -10  15   3      532.55      210.58    164.67 o 
  -9  15   3     2929.88     2761.14    279.08 o 
  -8  15   3        6.92      -60.40    141.93 o 
  -7  15   3        0.12        5.98    113.14 o 
  -6  15   3     1551.87     1566.52    213.08 o 
  -5  15   3      568.42      452.47    125.58 o 
  -4  15   3        4.17       16.83    113.78 o 
  -3  15   3      915.56      934.16    142.02 o 
  -2  15   3       27.12      -77.18    113.57 o 
  -1  15   3      388.82      253.77    115.83 o 
   0  15   3       10.47     -107.23    107.23 o 
   1  15   3        8.60      -88.43    138.75 o 
   2  15   3      290.11       55.26    115.70 o 
   3  15   3     1707.75     1393.25    251.82 o 
   4  15   3       12.20      185.36    153.12 o 
   5  15   3      136.16       75.14    110.86 o 
   6  15   3      498.50      608.90    127.33 o 
   7  15   3       16.60       53.96    148.41 o 
   8  15   3        7.28        9.50    211.04 o 
   9  15   3     1190.87     1193.31    190.25 o 
  10  15   3      690.62      396.64    160.94 o 
  11  15   3      147.09       58.50    117.58 o 
  12  15   3     2859.00     3172.62    246.14 o 
  13  15   3       43.66      -77.76    123.39 o 
  14  15   3       80.57       19.08    132.41 o 
  15  15   3      263.25      196.28    141.13 o 
  16  15   3      209.83       44.54    138.71 o 
  17  15   3       44.64      -33.16    143.78 o 
  18  15   3       17.97     -118.81    148.06 o 
  19  15   3       22.06     -150.34    152.95 o 
  20  15   3        0.13     -102.69    158.88 o 
  21  15   3       35.74       51.24    166.92 o 
  22  15   3       30.61      -28.58    173.70 o 
  23  15   3        0.33      -70.15    169.82 o 
  24  15   3      196.32      202.57    185.60 o 
 -22  16   3        0.16       29.22    233.31 o 
 -21  16   3     2236.09     2500.42    834.81 o 
 -20  16   3      172.71      292.57    376.03 o 
 -19  16   3        4.65       63.82    208.35 o 
 -17  16   3      144.66      167.29    309.01 o 
 -16  16   3       32.73      -82.62    291.61 o 
 -15  16   3     1958.41     2204.24    397.00 o 
 -14  16   3       81.20      376.54    283.43 o 
 -13  16   3       48.01      119.91    185.48 o 
 -12  16   3     1309.45     1647.11    237.64 o 
 -11  16   3       76.16      381.21    201.19 o 
 -10  16   3        8.80      -69.72    157.19 o 
  -9  16   3        2.25      -49.80    161.95 o 
  -8  16   3        6.88       36.81    155.79 o 
  -7  16   3      107.96      -71.14    165.62 o 
  -6  16   3      436.87      543.10    171.31 o 
  -5  16   3        3.56      -28.55    165.45 o 
  -4  16   3        2.64      -62.16    125.03 o 
  -3  16   3     2649.68     2741.69    223.56 o 
  -2  16   3        4.10     -124.35    124.35 o 
  -1  16   3       10.49      -10.92    125.80 o 
   0  16   3     5520.84     6554.91    572.54 o 
   1  16   3       83.72      129.14    125.76 o 
   2  16   3        0.04      -72.93    123.72 o 
   3  16   3     2404.78     2619.57    221.49 o 
   4  16   3        4.19      -94.55    125.74 o 
   5  16   3       10.46       -1.68    129.54 o 
   6  16   3      739.22      720.10    159.11 o 
   7  16   3       14.78       12.48    130.21 o 
   8  16   3        2.99      113.77    170.24 o 
   9  16   3        3.56       74.04    164.04 o 
  10  16   3        4.96      -31.83    208.99 o 
  11  16   3       66.38      -63.33    174.66 o 
  12  16   3     1619.31     1867.75    259.51 o 
  13  16   3      103.98      -72.76    167.70 o 
  14  16   3       29.51      -44.80    231.24 o 
  15  16   3     1743.23     1535.79    242.10 o 
  16  16   3       20.43       48.21    287.14 o 
  17  16   3        1.61       65.45    149.82 o 
  18  16   3     1508.02     1563.52    199.20 o 
  19  16   3        0.87      -19.96    245.21 o 
  20  16   3       37.05      191.04    201.85 o 
  21  16   3     2417.71     3027.16    279.00 o 
  22  16   3      101.95      277.40    182.28 o 
 -19  17   3       10.50      -75.72    351.47 o 
 -18  17   3       68.50      118.69    310.54 o 
 -17  17   3       19.95      187.50    327.68 o 
 -16  17   3      150.87      172.41    323.33 o 
 -15  17   3      200.19      386.35    249.15 o 
 -14  17   3        7.75       55.46    199.38 o 
 -13  17   3        2.04       29.96    195.73 o 
 -12  17   3       85.13      390.41    195.07 o 
 -11  17   3       35.98       97.07    178.52 o 
 -10  17   3      109.95      -74.12    189.70 o 
  -9  17   3      175.69       51.25    191.37 o 
  -8  17   3      119.74       71.55    181.98 o 
  -7  17   3      131.39      115.88    183.59 o 
  -6  17   3     1052.90      687.20    283.94 o 
  -5  17   3       20.25       27.42    230.35 o 
  -4  17   3       91.06       64.20    177.40 o 
  -3  17   3      419.76      454.43    278.57 o 
  -2  17   3       10.04      146.30    176.72 o 
  -1  17   3       17.37       61.38    185.15 o 
   0  17   3       19.57     -119.03    137.28 o 
   1  17   3       45.15      -19.96    138.27 o 
   2  17   3        2.64     -137.00    137.00 o 
   3  17   3      406.78      327.53    145.54 o 
   4  17   3        3.09      -31.92    136.11 o 
   5  17   3        0.00      109.88    139.28 o 
   6  17   3      922.38     1332.09    260.01 o 
   7  17   3      247.58      177.39    144.25 o 
   8  17   3      181.50       51.32    141.94 o 
   9  17   3      263.65      531.80    154.19 o 
  10  17   3        2.15     -174.96    176.19 o 
  11  17   3        5.21      -23.64    187.42 o 
  12  17   3      124.51      220.08    192.54 o 
  13  17   3       99.69       20.56    187.99 o 
  14  17   3       13.55      -52.29    232.78 o 
  15  17   3       65.43     -109.91    195.25 o 
  16  17   3       45.62      122.42    197.85 o 
  17  17   3       81.61       -6.00    198.41 o 
  18  17   3        9.32        5.92    210.76 o 
  19  17   3       42.29      -32.89    201.75 o 
 -16  18   3       18.61      134.59    236.37 o 
 -15  18   3     1471.41     1722.42    706.65 o 
 -14  18   3        7.20      -58.33    214.76 o 
 -13  18   3        9.51     -203.82    215.86 o 
 -12  18   3     1654.67     1694.12    377.82 o 
 -11  18   3      134.81      188.15    207.33 o 
 -10  18   3      164.09      289.61    223.06 o 
  -9  18   3      317.00       89.65    213.61 o 
  -8  18   3      113.93     -103.87    200.12 o 
  -7  18   3        3.70      121.26    200.64 o 
  -6  18   3      703.70      825.13    398.03 o 
  -5  18   3      174.94      384.64    214.77 o 
  -4  18   3       58.84      309.37    210.09 o 
  -3  18   3     2336.51     2895.31    318.74 o 
  -2  18   3        0.06       54.36    198.78 o 
  -1  18   3       19.75      941.00    603.95 o 
   0  18   3     4627.63     5049.81    445.56 o 
   1  18   3        6.56       34.72    199.19 o 
   2  18   3       11.41       95.01    196.60 o 
   3  18   3     2671.92     2221.53    302.49 o 
   4  18   3       31.65       63.04    159.01 o 
   5  18   3      405.02      406.42    159.08 o 
   6  18   3       99.63      580.83    172.06 o 
   7  18   3        6.89      226.00    254.95 o 
   8  18   3       13.89       24.10    171.25 o 
   9  18   3       13.79       74.65    165.49 o 
  10  18   3      184.77      220.23    160.89 o 
  11  18   3       77.79        3.80    158.34 o 
  12  18   3      958.17      675.87    228.10 o 
  13  18   3       61.96       21.06    215.95 o 
  14  18   3        1.41       14.17    197.99 o 
  15  18   3     1835.73     1544.73    264.33 o 
  16  18   3       76.16      286.26    218.76 o 
 -12  19   3      260.98      416.55    235.74 o 
 -11  19   3       27.86      -23.30    218.45 o 
 -10  19   3      101.99      183.20    278.44 o 
  -9  19   3       46.27     -101.41    288.29 o 
  -8  19   3      138.97     -126.85    215.10 o 
  -7  19   3       78.41      251.31    217.57 o 
  -6  19   3       13.75     -202.53    207.63 o 
  -5  19   3       22.17      -67.69    215.65 o 
  -4  19   3       87.61      147.61    216.28 o 
  -3  19   3      133.02       16.97    212.54 o 
  -2  19   3      506.08      430.33    222.03 o 
  -1  19   3       14.36       36.79    219.62 o 
   0  19   3       15.48     -207.89    207.89 o 
   1  19   3      200.91      412.50    215.18 o 
   2  19   3      212.04       81.92    212.41 o 
   3  19   3        1.33     -108.85    206.00 o 
   4  19   3        0.08     -158.83    211.16 o 
   5  19   3        3.96       49.26    220.42 o 
   6  19   3       44.24       38.15    203.95 o 
   7  19   3       63.43      142.59    226.49 o 
   8  19   3       64.44       23.80    170.50 o 
   9  19   3      400.81      258.69    175.61 o 
  10  19   3        1.11        3.36    174.48 o 
  11  19   3        1.21       44.93    171.01 o 
  12  19   3       39.27       -5.74    166.62 o 
  -5  20   3       24.68      -84.07    238.76 o 
  -4  20   3        0.71       48.93    231.08 o 
  -3  20   3     1271.87     1589.37    439.47 o 
  -2  20   3        0.91       43.04    225.91 o 
  -1  20   3       35.27       58.45    237.39 o 
   0  20   3     4596.53     4478.81    437.31 o 
   1  20   3       68.36     -222.45    238.45 o 
   2  20   3       17.05       75.17    231.82 o 
   3  20   3     1938.96     2141.54    631.32 o 
   4  20   3       29.84      143.06    223.26 o 
   5  20   3        0.21      -87.83    224.58 o 
 -35   0   4      130.54      -71.37    296.73 o 
 -34   0   4      406.26      486.02    301.59 o 
 -33   0   4      154.28      -96.95    281.89 o 
 -32   0   4     1208.20      186.22    272.94 o 
 -31   0   4      480.66      748.73    276.01 o 
 -30   0   4     2382.92     2670.57    399.05 o 
 -29   0   4     3510.60     3681.24    463.51 o 
 -28   0   4     1112.83     1116.32    254.01 o 
 -27   0   4     1553.24     2112.66    326.66 o 
 -26   0   4     3319.43     3647.22    438.44 o 
 -25   0   4     2098.23     1440.67    260.15 o 
 -24   0   4      871.49     1243.45    240.96 o 
 -23   0   4     7652.21     8500.02    878.68 o 
 -22   0   4     2806.45     2716.35    349.68 o 
 -21   0   4     7898.57     7246.60    749.75 o 
 -20   0   4     1355.73     1215.31    218.45 o 
 -19   0   4       23.57       31.46    131.48 o 
 -18   0   4    10736.25    10103.90   1010.16 o 
 -17   0   4      279.87      247.10    133.27 o 
 -16   0   4     4167.72     4586.26    485.00 o 
 -15   0   4     3725.66     3331.30    366.82 o 
 -14   0   4     8170.65     8326.33    834.17 o 
 -13   0   4     6597.30     6583.52    460.16 o 
 -12   0   4     3086.89     2730.60    425.01 o 
 -11   0   4    22109.52    21085.96   2045.90 o 
 -10   0   4    19601.41    19273.24   1294.17 o 
  -9   0   4    25345.29    26992.26   1492.87 o 
  -8   0   4    36584.55    36787.62   2528.93 o 
  -7   0   4    19229.75    18761.38   1296.20 o 
  -6   0   4    99711.30   102363.10   7009.85 o 
  -5   0   4    23654.51    21760.72   1499.32 o 
  -4   0   4      775.07      955.40     92.39 o 
  -3   0   4    10923.73    10412.81    722.63 o 
  -2   0   4       13.37       75.44     45.50 o 
  -1   0   4      158.73      250.92    129.56 o 
   0   0   4    14397.29    11494.11    797.59 o 
   1   0   4       22.03       26.79     78.28 o 
   2   0   4      613.73      719.28    126.88 o 
   3   0   4     8446.64     8212.08    573.69 o 
   4   0   4     4794.41     4973.04    353.14 o 
   5   0   4    10970.99    11223.78    780.87 o 
   6   0   4    24872.86    26087.66   1794.67 o 
   7   0   4    25941.71    26861.93   1848.57 o 
   8   0   4    27877.71    27779.55   1913.50 o 
   9   0   4       21.49        2.83     54.52 o 
  10   0   4    26408.47    27449.89   1891.79 o 
  11   0   4    18756.09    18004.18   1244.88 o 
  12   0   4     5599.89     5831.53    645.39 o 
  13   0   4     5414.54     5547.93    402.44 o 
  14   0   4    10384.02    10443.08    734.58 o 
  15   0   4    20161.21    19415.07   1347.96 o 
  16   0   4     3709.25     3832.31    291.11 o 
  17   0   4     1596.30     1810.68    281.25 o 
  18   0   4    13439.12    13947.79    977.85 o 
  19   0   4       38.06       86.08     89.22 o 
  20   0   4     1206.28     1280.67    146.21 o 
  21   0   4     3535.83     3680.08    368.61 o 
  22   0   4     2328.26     2171.20    207.85 o 
  23   0   4     4891.89     4540.28    358.94 o 
  24   0   4     1982.27     1862.41    197.02 o 
  25   0   4     2988.31     3399.07    292.14 o 
  26   0   4     5584.15     5135.61    407.88 o 
  27   0   4      176.50      109.16    130.40 o 
  28   0   4     1477.45     1770.01    209.60 o 
  29   0   4     2504.41     2312.21    247.52 o 
  30   0   4        5.86      156.64    261.17 o 
  31   0   4      989.03      997.17    192.04 o 
  32   0   4      730.31      642.76    194.99 o 
  33   0   4       57.68      445.86    294.17 o 
  34   0   4      487.49     -137.88    293.66 o 
  35   0   4      124.41      337.15    320.26 o 
 -35   1   4       12.28      109.14    215.07 o 
 -34   1   4       31.19       70.72    227.92 o 
 -33   1   4        7.09      -85.71    186.96 o 
 -32   1   4       45.21      -11.72    179.06 o 
 -31   1   4       25.29      -83.12    158.54 o 
 -30   1   4        2.68      103.61    274.09 o 
 -29   1   4       83.13     -144.18    151.25 o 
 -28   1   4      250.31      481.44    153.29 o 
 -27   1   4       57.95      110.10    190.19 o 
 -26   1   4       78.14      129.49    136.01 o 
 -25   1   4        3.93      -46.67    119.37 o 
 -24   1   4       68.63       31.30    122.95 o 
 -23   1   4        8.63      -95.37    113.12 o 
 -22   1   4      162.67      101.16    108.33 o 
 -21   1   4      602.24      870.99    289.70 o 
 -20   1   4       99.51      187.33    105.65 o 
 -19   1   4      282.82      141.15    177.53 o 
 -18   1   4      248.18      299.01     94.69 o 
 -17   1   4      893.56      794.10    114.23 o 
 -16   1   4      121.46        9.22     87.87 o 
 -15   1   4      117.37       91.34     76.22 o 
 -14   1   4      161.94      230.10     62.30 o 
 -13   1   4        4.70       22.95     86.74 o 
 -12   1   4     3285.06     3535.87    184.00 o 
 -11   1   4       11.56       43.38     51.53 o 
 -10   1   4        8.83       65.60     37.95 o 
  -9   1   4     1878.13     1837.42    106.24 o 
  -8   1   4     2606.46     2455.26    134.69 o 
  -7   1   4     3465.39     3610.20    187.05 o 
  -6   1   4     9891.48     9842.63    485.92 o 
  -5   1   4     4494.82     4647.98    235.02 o 
  -4   1   4     1238.12     1235.86     65.85 o 
  -3   1   4     1334.94     1302.11     68.50 o 
  -2   1   4     1282.72     1308.46     72.62 o 
  -1   1   4      163.25      164.38     27.25 o 
   0   1   4        0.20      -14.80     26.10 o 
   1   1   4      108.34      124.83     36.25 o 
   2   1   4     1547.23     1544.52     78.14 o 
   3   1   4      197.00      155.90     34.86 o 
   4   1   4      670.88      733.24     58.11 o 
   5   1   4     7308.68     7443.96    369.95 o 
   6   1   4      442.14      850.16     93.89 o 
   7   1   4     5549.81     5486.96    276.53 o 
   8   1   4     1790.53     1789.74    176.23 o 
   9   1   4       16.48      226.58     52.23 o 
  10   1   4      197.67      250.83     81.23 o 
  11   1   4      145.97      190.40     60.33 o 
  12   1   4      987.77      981.09     72.33 o 
  13   1   4      580.51      548.16     63.99 o 
  14   1   4        4.48       16.80     53.35 o 
  15   1   4      281.72      313.00     65.87 o 
  16   1   4       53.42       10.03     51.28 o 
  17   1   4     1239.07     1331.78    155.74 o 
  18   1   4     1645.66     1610.89    111.12 o 
  19   1   4      278.30      296.64     74.14 o 
  20   1   4       14.92      114.88     67.15 o 
  21   1   4     1228.69     1463.95    136.87 o 
  22   1   4       44.17       18.38     76.01 o 
  23   1   4       65.70       93.18     80.91 o 
  24   1   4      128.96      108.07     86.99 o 
  25   1   4      100.08       35.61     92.49 o 
  26   1   4        0.52       86.37     88.95 o 
  27   1   4      219.75      302.00     96.86 o 
  28   1   4       40.07      -16.40     97.57 o 
  29   1   4      302.08      365.68    113.13 o 
  30   1   4      206.31      162.40    129.64 o 
  31   1   4       64.15     -139.44    139.44 o 
  32   1   4       87.34      -45.10    151.05 o 
  33   1   4       46.03      211.65    157.95 o 
  34   1   4       17.31      192.06    240.44 o 
  35   1   4       24.52     -106.22    205.90 o 
 -35   2   4        6.04     -166.96    198.75 o 
 -34   2   4       88.24      -74.49    206.20 o 
 -33   2   4        9.64      -45.49    184.53 o 
 -32   2   4      784.97      489.56    190.77 o 
 -31   2   4      576.08      726.45    381.40 o 
 -30   2   4      584.21      598.60    210.78 o 
 -29   2   4     3320.69     3601.15    327.62 o 
 -28   2   4     1758.48     1905.52    248.89 o 
 -27   2   4     1970.40     1976.86    221.24 o 
 -26   2   4     2223.28     2195.70    230.34 o 
 -25   2   4     1201.79     1171.63    173.87 o 
 -24   2   4     2404.34     2137.39    219.87 o 
 -23   2   4     7347.33     6652.68    495.35 o 
 -22   2   4     2150.04     1996.36    204.06 o 
 -21   2   4     2680.05     3230.88    270.92 o 
 -20   2   4      327.84      320.97    110.22 o 
 -19   2   4      555.80      565.57    173.31 o 
 -18   2   4    11929.95    10902.69    767.58 o 
 -17   2   4      210.35      233.12     90.22 o 
 -16   2   4     1870.41     1977.94    178.52 o 
 -15   2   4     7513.66     8090.46    569.52 o 
 -14   2   4     8033.31     7606.10    435.03 o 
 -13   2   4     9170.82     8766.54    431.28 o 
 -12   2   4     1860.55     1807.03    118.02 o 
 -11   2   4    31226.21    30078.13   1281.21 o 
 -10   2   4    22862.51    21399.81   1029.69 o 
  -9   2   4    22376.91    22336.84   1074.64 o 
  -8   2   4    22277.46    21546.13   1032.83 o 
  -7   2   4    15294.39    14018.99    673.44 o 
  -6   2   4    68268.55    65664.02   3664.02 o 
  -5   2   4    27028.40    25689.89   1250.31 o 
  -4   2   4    12384.35    11988.47    530.25 o 
  -3   2   4    13801.53    12675.32    558.41 o 
  -2   2   4      235.34      235.85     31.08 o 
  -1   2   4        1.78      -24.94     24.94 o 
   0   2   4    25968.34    24656.96   1079.30 o 
   1   2   4       75.42       69.15     33.62 o 
   2   2   4      672.62      654.91     46.09 o 
   3   2   4     1821.56     1863.22     92.48 o 
   4   2   4    17021.80    16719.25    734.78 o 
   5   2   4    16395.67    15482.81    679.32 o 
   6   2   4    18057.61    18458.15    902.15 o 
   7   2   4    10927.93    10162.17    502.21 o 
   8   2   4    26897.72    27471.76   1339.91 o 
   9   2   4       31.24       -1.31     38.73 o 
  10   2   4    28345.54    27823.46   1354.91 o 
  11   2   4    28753.27    27990.55   1362.15 o 
  12   2   4    11772.61    11937.34    586.67 o 
  13   2   4     9818.94     9029.65    448.76 o 
  14   2   4     6310.48     6005.82    304.54 o 
  15   2   4    22211.90    21933.73   1074.74 o 
  16   2   4     1962.86     1747.45    112.73 o 
  17   2   4      655.89      711.56    168.84 o 
  18   2   4    14546.51    14043.39    696.08 o 
  19   2   4        1.35       33.20     63.62 o 
  20   2   4      443.39      416.24     76.17 o 
  21   2   4      419.56      469.85     79.96 o 
  22   2   4     1710.67     1756.91    128.85 o 
  23   2   4     5846.29     5773.05    308.87 o 
  24   2   4      781.38      750.72    100.16 o 
  25   2   4     3386.38     3182.14    195.21 o 
  26   2   4     2186.56     2418.80    301.39 o 
  27   2   4       12.40       88.21    114.39 o 
  28   2   4     1732.91     2237.18    198.95 o 
  29   2   4     3022.43     3109.87    242.62 o 
  30   2   4       53.82      208.10    133.71 o 
  31   2   4      329.58      124.78    147.62 o 
  32   2   4      697.88      803.63    169.95 o 
  33   2   4      150.04      126.58    155.97 o 
  34   2   4        7.32     -154.45    154.45 o 
  35   2   4       54.13      -66.69    192.93 o 
 -35   3   4       22.39      247.61    237.13 o 
 -34   3   4       28.89      134.53    199.48 o 
 -33   3   4      178.20      151.07    197.22 o 
 -32   3   4        8.21       -6.25    198.37 o 
 -31   3   4        5.01      -16.70    178.24 o 
 -30   3   4       39.32       28.24    167.17 o 
 -29   3   4      129.58       92.61    174.84 o 
 -28   3   4        3.18       96.95    146.34 o 
 -27   3   4      107.43       49.02    142.00 o 
 -26   3   4      490.50      476.49    143.96 o 
 -25   3   4      377.26      272.56    128.29 o 
 -24   3   4      607.96      799.04    374.62 o 
 -23   3   4      164.10      211.20    114.62 o 
 -22   3   4       15.05       52.31    108.53 o 
 -21   3   4      215.16      599.82    190.06 o 
 -20   3   4     1839.53     1686.99    237.26 o 
 -19   3   4     2375.90     2234.98    287.01 o 
 -18   3   4      106.85       95.90     93.28 o 
 -17   3   4     2174.74     2419.06    518.38 o 
 -16   3   4     2385.01     2728.70    191.45 o 
 -15   3   4     1671.55     1641.70    186.71 o 
 -14   3   4     2920.79     2558.52    145.39 o 
 -13   3   4     1446.00     1243.86    126.05 o 
 -12   3   4     1753.42     2031.31    119.11 o 
 -11   3   4     1670.31     1738.01    123.42 o 
 -10   3   4     2271.74     2588.44    165.68 o 
  -9   3   4     6056.22     6362.91    314.90 o 
  -8   3   4     3944.21     4198.32    214.05 o 
  -7   3   4     3677.04     3858.67    177.91 o 
  -6   3   4      535.66      606.82     49.01 o 
  -5   3   4     3164.78     3027.13    140.56 o 
  -4   3   4     3443.56     3527.70    165.28 o 
  -3   3   4      459.29      623.38     45.05 o 
  -2   3   4     9146.24     9294.87    414.91 o 
  -1   3   4     2398.86     2455.82    117.32 o 
   0   3   4      533.29      570.35     45.96 o 
   1   3   4     3981.03     4272.51    194.51 o 
   2   3   4     8233.01     8504.33    378.79 o 
   3   3   4     6520.99     6091.95    271.87 o 
   4   3   4     5127.02     5337.62    241.95 o 
   5   3   4     1301.94     1201.24     66.32 o 
   6   3   4     5281.02     5324.15    237.41 o 
   7   3   4     7679.57     7544.79    334.12 o 
   8   3   4      913.55      947.38     59.85 o 
   9   3   4    11995.04    12584.75    618.86 o 
  10   3   4      581.67      734.35     76.80 o 
  11   3   4     3425.36     4026.58    209.91 o 
  12   3   4     2611.50     2789.60    153.55 o 
  13   3   4     1974.89     1901.57    146.04 o 
  14   3   4     1536.52     1464.56     96.68 o 
  15   3   4     5924.97     5562.57    287.27 o 
  16   3   4     1337.89     1416.20     98.42 o 
  17   3   4     2849.29     2993.73    166.99 o 
  18   3   4      363.59      387.47     66.69 o 
  19   3   4      766.58      599.25     93.30 o 
  20   3   4     3214.35     2814.29    170.04 o 
  21   3   4     1859.32     1966.60    133.67 o 
  22   3   4      114.02      181.97     85.20 o 
  23   3   4      134.89      -67.82     97.33 o 
  24   3   4      678.48      778.81    121.93 o 
  25   3   4      463.94      553.70    118.38 o 
  26   3   4      284.67      291.50    120.93 o 
  27   3   4      225.95      169.54    121.15 o 
  28   3   4       24.34      140.44    124.25 o 
  29   3   4       66.64       53.82    128.20 o 
  30   3   4      179.51      200.66    140.93 o 
  31   3   4       36.47      175.14    147.61 o 
  32   3   4        0.51      -34.81    182.79 o 
  33   3   4      118.39       68.02    191.33 o 
  34   3   4        3.04      176.72    200.29 o 
  35   3   4       17.43       67.49    219.02 o 
 -35   4   4       34.74       11.85    206.45 o 
 -34   4   4      251.83      326.33    219.37 o 
 -33   4   4      221.80      193.48    187.29 o 
 -32   4   4      304.11      138.11    188.27 o 
 -31   4   4      801.18      724.98    428.47 o 
 -30   4   4       30.31     -140.74    160.33 o 
 -29   4   4     1826.18     1988.11    235.01 o 
 -28   4   4     1017.56     1204.52    184.57 o 
 -27   4   4      510.32      177.24    150.70 o 
 -26   4   4     1700.19     1944.20    261.68 o 
 -25   4   4      149.83      208.41    316.68 o 
 -24   4   4     2955.07     2900.63    410.69 o 
 -23   4   4     1077.33      957.11    153.84 o 
 -22   4   4       39.84       84.01    115.58 o 
 -21   4   4     3767.73     3878.12    311.66 o 
 -20   4   4     1646.13     1544.46    615.97 o 
 -19   4   4     1120.36     1054.42    137.46 o 
 -18   4   4     7341.47     8031.79    578.10 o 
 -17   4   4      659.54      750.61     88.79 o 
 -16   4   4      156.54      245.54     64.38 o 
 -15   4   4      909.52      985.89     83.87 o 
 -14   4   4    10256.83     9815.06    483.56 o 
 -13   4   4    15992.46    15148.74    735.24 o 
 -12   4   4       30.96      168.19     94.26 o 
 -11   4   4    22460.73    21654.65   1218.26 o 
 -10   4   4    26154.30    26105.95   1280.65 o 
  -9   4   4      211.32      209.10     51.24 o 
  -8   4   4    22704.30    21820.82   1070.48 o 
  -7   4   4    21019.30    20915.38    908.02 o 
  -6   4   4    33862.30    33743.48   1456.80 o 
  -5   4   4    26930.73    25688.04   1113.06 o 
  -4   4   4     6300.79     5693.63    232.52 o 
  -3   4   4    24036.10    23875.09   1182.47 o 
  -2   4   4       11.15       50.02     32.25 o 
  -1   4   4      389.97      421.95     46.89 o 
   0   4   4      299.09      317.94     61.77 o 
   1   4   4       90.12       92.73     35.54 o 
   2   4   4     2231.06     2078.28    116.53 o 
   3   4   4    11105.81    11241.82    499.35 o 
   4   4   4    10092.82     9506.55    422.56 o 
   5   4   4    25261.77    24427.21   1069.54 o 
   6   4   4        2.17       53.45     52.65 o 
   7   4   4    18334.78    17429.17    766.99 o 
   8   4   4    33594.57    33168.43   1451.66 o 
   9   4   4    22581.44    22408.33    987.26 o 
  10   4   4    28011.06    27548.83   1210.05 o 
  11   4   4    13519.21    13934.28    619.69 o 
  12   4   4    10097.15    10036.76    500.46 o 
  13   4   4     6583.09     6526.73    331.12 o 
  14   4   4    12383.72    11432.22    568.22 o 
  15   4   4     5493.91     5281.84    276.61 o 
  16   4   4      296.38      390.72     62.98 o 
  17   4   4       57.63      189.01     61.12 o 
  18   4   4     2940.72     2978.44    169.49 o 
  19   4   4     1427.77     1402.82    154.77 o 
  20   4   4     2279.41     2150.44    166.36 o 
  21   4   4     1365.51     1706.37    160.04 o 
  22   4   4       39.66      112.33    132.77 o 
  23   4   4      542.28      720.43    123.14 o 
  24   4   4      661.08      704.49    120.71 o 
  25   4   4      907.54      824.80    126.40 o 
  26   4   4     1126.00     1151.27    145.95 o 
  27   4   4        4.47       91.63    118.47 o 
  28   4   4      510.15      664.78    190.96 o 
  29   4   4     2624.43     3019.58    392.14 o 
  30   4   4      843.45      678.40    184.51 o 
  31   4   4      228.03       43.44    181.15 o 
  32   4   4      946.16      709.70    209.01 o 
  33   4   4     1043.89      973.34    223.08 o 
  34   4   4      138.81      160.33    205.22 o 
 -34   5   4       21.08       74.87    208.30 o 
 -33   5   4       18.79     -184.45    184.45 o 
 -32   5   4       85.59     -139.17    226.13 o 
 -31   5   4        8.41     -172.35    172.35 o 
 -30   5   4      335.01      381.90    181.32 o 
 -29   5   4       46.59      159.95    154.07 o 
 -28   5   4        0.87      -78.22    146.09 o 
 -27   5   4        2.62      235.43    153.50 o 
 -26   5   4      141.47      273.15    137.35 o 
 -25   5   4       34.08      119.41    131.04 o 
 -24   5   4      359.79      326.51    137.65 o 
 -23   5   4      295.83      185.56    122.77 o 
 -22   5   4      658.05      554.15    174.33 o 
 -21   5   4      520.62      550.24    131.70 o 
 -20   5   4      845.20      694.08    127.86 o 
 -19   5   4     1519.84     1495.18    159.74 o 
 -18   5   4     2268.19     2500.85    218.22 o 
 -17   5   4     4628.02     4866.50    255.94 o 
 -16   5   4      654.87      738.59     96.92 o 
 -15   5   4     8940.09     9166.60    455.25 o 
 -14   5   4      724.11      734.66     75.44 o 
 -13   5   4     1897.54     2019.49    122.39 o 
 -12   5   4     8899.77     9458.51    474.20 o 
 -11   5   4      515.55      552.78    128.82 o 
 -10   5   4       24.68       27.61     45.43 o 
  -9   5   4      721.38      942.78    161.65 o 
  -8   5   4     5094.76     6059.72    304.89 o 
  -7   5   4     9649.72    10241.78    508.73 o 
  -6   5   4     1142.01     1244.96     81.73 o 
  -5   5   4    26659.79    27899.37   1208.08 o 
  -4   5   4     3469.70     3607.74    152.04 o 
  -3   5   4      507.16      453.21     37.44 o 
  -2   5   4      298.81      298.90     39.83 o 
  -1   5   4      174.68      123.52     46.74 o 
   0   5   4       74.71       83.56     37.03 o 
   1   5   4        9.40       -8.52     34.25 o 
   2   5   4       13.70       68.10     37.16 o 
   3   5   4       45.97      157.80     53.72 o 
   4   5   4     7899.76     8125.98    407.22 o 
   5   5   4    18472.15    18983.02    929.79 o 
   6   5   4     7863.94     7745.75    391.14 o 
   7   5   4     5559.44     5969.81    304.85 o 
   8   5   4     5753.46     6054.78    308.83 o 
   9   5   4    10886.92    10903.06    483.89 o 
  10   5   4     1965.73     1883.81    144.88 o 
  11   5   4     1822.57     1979.20    122.43 o 
  12   5   4     3131.51     3290.96    161.02 o 
  13   5   4     1073.02      984.80     71.34 o 
  14   5   4     3446.80     3601.03    195.17 o 
  15   5   4     1453.81     1608.38    129.15 o 
  16   5   4     3393.20     3458.52    221.04 o 
  17   5   4     2437.17     2763.54    241.74 o 
  18   5   4      213.35       53.86     81.90 o 
  19   5   4     1491.32     1263.50    154.45 o 
  20   5   4      241.22      155.54     92.20 o 
  21   5   4     1626.12     1610.82    146.61 o 
  22   5   4     1245.22     1263.35    135.76 o 
  23   5   4      357.28      132.25    199.78 o 
  24   5   4      312.89      425.17    183.67 o 
  25   5   4        0.48      -64.55    130.23 o 
  26   5   4      407.08      473.15    166.54 o 
  27   5   4        1.60     -177.55    241.86 o 
  28   5   4       27.52     -160.00    160.00 o 
  29   5   4      239.46     -129.81    173.63 o 
  30   5   4       82.93      135.91    189.32 o 
  31   5   4      131.15      118.71    198.50 o 
  32   5   4       48.23       91.92    195.03 o 
  33   5   4        1.21      147.81    202.07 o 
  34   5   4       23.49      -42.47    205.49 o 
 -34   6   4      303.69      292.89    276.78 o 
 -33   6   4      601.88      447.28    213.85 o 
 -32   6   4      266.73      -26.36    198.12 o 
 -31   6   4      345.27      490.81    190.37 o 
 -30   6   4      278.86      140.10    172.53 o 
 -29   6   4      877.45     1199.27    200.82 o 
 -28   6   4      241.82      629.95    376.80 o 
 -27   6   4        9.48       69.74    150.05 o 
 -26   6   4     1883.08     1855.99    216.48 o 
 -25   6   4     1643.91     1415.89    249.92 o 
 -24   6   4     3514.92     3745.38    817.03 o 
 -23   6   4     6980.54     6203.89    558.54 o 
 -22   6   4     1165.24      928.00    147.88 o 
 -21   6   4     7055.48     7430.70    546.74 o 
 -20   6   4      130.20      233.78    117.89 o 
 -19   6   4      381.02      373.45    113.44 o 
 -18   6   4     8003.28     8475.95    427.36 o 
 -17   6   4      457.74      280.45     77.62 o 
 -16   6   4     1482.29     1387.81    104.34 o 
 -15   6   4      370.42      274.17     66.77 o 
 -14   6   4     4538.70     4380.49    207.10 o 
 -13   6   4     6954.87     6858.70    407.87 o 
 -12   6   4      239.55      289.04     62.02 o 
 -11   6   4     6526.88     6687.78    342.71 o 
 -10   6   4     4968.12     4761.03    248.90 o 
  -9   6   4      844.60      861.55     95.26 o 
  -8   6   4     1345.11     1148.76     91.44 o 
  -7   6   4     2251.25     2268.73    205.65 o 
  -6   6   4      188.42       73.80     75.65 o 
  -5   6   4    16303.16    15300.91    678.64 o 
  -4   6   4    10459.46    10180.34    455.72 o 
  -3   6   4     4668.10     4446.87    204.88 o 
  -2   6   4      629.29      617.00     47.67 o 
  -1   6   4      264.75      289.50     42.83 o 
   0   6   4     7016.68     6893.67    304.89 o 
   1   6   4      541.10      576.66     53.13 o 
   2   6   4     5137.45     5185.60    231.23 o 
   3   6   4      636.81      745.43     83.86 o 
   4   6   4    12777.91    12283.41    604.80 o 
   5   6   4    14513.62    14355.90    708.11 o 
   6   6   4     5204.26     5731.77    295.98 o 
   7   6   4     1529.21     1538.89     97.61 o 
   8   6   4     3947.25     3775.78    236.71 o 
   9   6   4      760.48      594.28     61.08 o 
  10   6   4     1646.60     1788.88    113.54 o 
  11   6   4    14139.72    13702.78    681.15 o 
  12   6   4     6740.19     6759.17    348.75 o 
  13   6   4     6324.99     5779.80    302.84 o 
  14   6   4     4947.50     5278.11    280.94 o 
  15   6   4     1732.74     1551.55    203.28 o 
  16   6   4     2156.70     2068.87    154.07 o 
  17   6   4       37.41       15.97    195.43 o 
  18   6   4     5828.16     5814.85    441.54 o 
  19   6   4      915.02      630.05    184.94 o 
  20   6   4      292.87      275.63    242.88 o 
  21   6   4     2518.09     3425.78    614.69 o 
  22   6   4     2635.12     2107.34    216.69 o 
  23   6   4     4467.10     4270.66    352.33 o 
  24   6   4        9.82       29.09    135.93 o 
  25   6   4     1467.05     1602.95    211.33 o 
  26   6   4     1959.79     1916.76    232.87 o 
  27   6   4      321.35      299.84    169.52 o 
  28   6   4      223.38      612.18    185.12 o 
  29   6   4     1240.60     1100.17    252.73 o 
  30   6   4     1077.32     1460.47    242.84 o 
  31   6   4       30.97     -200.17    357.35 o 
  32   6   4      610.21      467.84    232.01 o 
  33   6   4     1431.51     1676.21    265.76 o 
  34   6   4        5.85      -39.04    219.49 o 
 -33   7   4      114.19       50.65    270.13 o 
 -32   7   4      174.45       -6.40    292.13 o 
 -31   7   4      108.33      -36.32    276.78 o 
 -30   7   4      279.89      516.21    286.50 o 
 -29   7   4       32.51      155.12    167.84 o 
 -28   7   4      203.69      136.02    163.65 o 
 -27   7   4      157.76      190.00    151.57 o 
 -26   7   4       27.30     -147.56    147.56 o 
 -25   7   4       82.16      -69.19    137.47 o 
 -24   7   4        4.78        8.13    134.08 o 
 -23   7   4      492.85      497.28    134.35 o 
 -22   7   4      412.65      239.14    124.44 o 
 -21   7   4       10.45     -111.06    111.06 o 
 -20   7   4     1330.40     1185.72    334.97 o 
 -19   7   4      418.55      263.41     91.61 o 
 -18   7   4     4795.97     5056.41    267.14 o 
 -17   7   4     2251.10     2383.24    146.71 o 
 -16   7   4      615.37      595.93     79.31 o 
 -15   7   4     4913.21     4656.98    369.70 o 
 -14   7   4     2337.05     2411.90    162.31 o 
 -13   7   4      557.71      570.60     74.13 o 
 -12   7   4    10387.47    10170.99    511.89 o 
 -11   7   4      255.34      323.91     88.02 o 
 -10   7   4        0.54       84.69     60.37 o 
  -9   7   4    15984.03    16275.37    804.95 o 
  -8   7   4      325.04      447.85     59.04 o 
  -7   7   4      157.26      121.77     50.15 o 
  -6   7   4      754.35      960.86     74.13 o 
  -5   7   4       65.16      104.48     42.26 o 
  -4   7   4      738.20      897.09     94.57 o 
  -3   7   4     3270.60     3223.69    154.87 o 
  -2   7   4     6697.82     6582.26    299.81 o 
  -1   7   4     9582.70     9486.06    390.70 o 
   0   7   4     2004.73     2185.39    110.52 o 
   1   7   4     4663.54     4532.61    207.95 o 
   2   7   4    10852.90    10600.71    424.12 o 
   3   7   4       55.19       42.73     31.48 o 
   4   7   4     1338.66     1485.64    130.73 o 
   5   7   4      104.73      112.96     39.47 o 
   6   7   4     1190.64     1266.95    101.82 o 
   7   7   4       95.23      239.20     59.04 o 
   8   7   4     1678.43     1640.93    106.60 o 
   9   7   4    10071.95     9733.43    490.84 o 
  10   7   4      206.53      193.53     74.41 o 
  11   7   4      318.46      298.90    123.87 o 
  12   7   4     6371.92     6463.56    391.82 o 
  13   7   4     2373.90     2215.08    168.60 o 
  14   7   4     1316.46     1246.08    236.69 o 
  15   7   4     2430.24     2152.77    170.35 o 
  16   7   4      719.94      699.50    138.77 o 
  17   7   4     1098.80      851.72    227.15 o 
  18   7   4     1176.78      792.52    170.88 o 
  19   7   4      175.42      -56.90    118.23 o 
  20   7   4     2074.79     2025.50    214.07 o 
  21   7   4     1911.63     2417.70    238.69 o 
  22   7   4     1048.74      917.67    167.13 o 
  23   7   4      139.55      318.68    236.49 o 
  24   7   4      183.85      151.68    222.93 o 
  25   7   4       13.48     -117.82    165.12 o 
  26   7   4        5.68       31.44    248.77 o 
  27   7   4       47.62      139.57    166.94 o 
  28   7   4      184.67      195.69    179.34 o 
  29   7   4       59.31       73.36    230.22 o 
  30   7   4       16.62     -108.12    193.11 o 
  31   7   4      148.38     -102.72    191.52 o 
  32   7   4      140.41      337.32    231.50 o 
  33   7   4       13.22      -28.15    203.20 o 
 -32   8   4      373.00      519.69    240.33 o 
 -31   8   4      826.87      645.85    210.77 o 
 -30   8   4        1.13      105.42    175.02 o 
 -29   8   4     2211.59     1754.80    357.87 o 
 -28   8   4      894.55      751.29    289.06 o 
 -27   8   4     1031.16      908.09    267.06 o 
 -26   8   4     3764.38     3356.88    445.86 o 
 -25   8   4      505.42      875.88    169.50 o 
 -24   8   4     4720.45     4277.51    508.79 o 
 -23   8   4      969.86     1270.89    176.36 o 
 -22   8   4       83.29       15.63    119.83 o 
 -21   8   4      307.56      502.51    226.64 o 
 -20   8   4        3.81      -37.40     93.43 o 
 -19   8   4       14.28      -90.91     90.91 o 
 -18   8   4      653.10      784.34     90.56 o 
 -17   8   4      386.77      237.55     71.32 o 
 -16   8   4      749.67      793.84     79.00 o 
 -15   8   4        4.47      -19.85     60.02 o 
 -14   8   4     1142.79     1301.58    138.39 o 
 -13   8   4     1823.42     1798.34    162.97 o 
 -12   8   4      274.06      333.69     70.66 o 
 -11   8   4     1665.54     1789.94    118.30 o 
 -10   8   4     1157.70     1227.96     92.92 o 
  -9   8   4      238.12      491.77     67.71 o 
  -8   8   4     3845.24     3619.32    235.45 o 
  -7   8   4     4953.95     4783.53    249.62 o 
  -6   8   4      222.55      302.00     50.93 o 
  -5   8   4     5995.38     5841.87    244.39 o 
  -4   8   4     2333.94     2428.65    112.19 o 
  -3   8   4    12751.29    12451.15    508.12 o 
  -2   8   4       49.07       59.37     37.41 o 
  -1   8   4     3197.11     3361.13    149.09 o 
   0   8   4     9749.28     9709.77    396.74 o 
   1   8   4     1231.70     1190.38     71.60 o 
   2   8   4      939.65      937.86     60.22 o 
   3   8   4     8287.41     8482.35    426.56 o 
   4   8   4     5638.42     5490.98    386.65 o 
   5   8   4     2502.13     2270.39    160.88 o 
   6   8   4     2006.58     1631.56    140.92 o 
   7   8   4     2562.91     2568.44    178.51 o 
   8   8   4     8533.68     7977.95    474.94 o 
   9   8   4     8267.36     8038.26    477.99 o 
  10   8   4     2027.00     1998.58    182.33 o 
  11   8   4     1265.39     1312.54    126.19 o 
  12   8   4     2441.42     2285.32    173.15 o 
  13   8   4      880.49      727.45    108.27 o 
  14   8   4     2339.23     2466.79    187.69 o 
  15   8   4      745.38     1017.85    124.48 o 
  16   8   4       27.00       49.68     93.92 o 
  17   8   4      114.17       -8.12    101.24 o 
  18   8   4      455.78      449.75    167.18 o 
  19   8   4        9.27       86.89    126.41 o 
  20   8   4       16.44      -56.86    125.05 o 
  21   8   4      227.78       75.50    137.82 o 
  22   8   4      215.21      -38.99    138.65 o 
  23   8   4     1401.50     1553.67    212.61 o 
  24   8   4     1439.27     1357.35    324.23 o 
  25   8   4     1887.18     1845.14    261.43 o 
  26   8   4     2104.90     1454.96    225.51 o 
  27   8   4      135.47      -54.96    176.08 o 
  28   8   4      909.00      697.10    195.02 o 
  29   8   4     1802.13     1904.72    287.01 o 
  30   8   4      992.73      799.44    222.25 o 
  31   8   4      421.92      441.31    298.14 o 
  32   8   4      708.67     1267.75    261.07 o 
 -31   9   4        4.90       56.11    193.73 o 
 -30   9   4      353.05      563.57    203.95 o 
 -29   9   4      156.04      169.51    187.78 o 
 -28   9   4       15.22      142.20    177.40 o 
 -27   9   4      256.69      392.94    169.52 o 
 -26   9   4        7.42       85.85    158.87 o 
 -25   9   4       57.93      221.91    231.12 o 
 -24   9   4      151.75       52.67    145.20 o 
 -23   9   4      524.50      346.61    203.87 o 
 -22   9   4      188.40      468.37    215.64 o 
 -21   9   4     1101.90     1007.36    161.95 o 
 -20   9   4       57.32       45.79    120.40 o 
 -19   9   4      234.00      237.24    103.01 o 
 -18   9   4     1052.95     1216.88     99.16 o 
 -17   9   4     4076.67     4018.31    198.01 o 
 -16   9   4     1134.31     1121.69     92.09 o 
 -15   9   4     7633.94     7447.08    339.34 o 
 -14   9   4     1375.33     1190.38    149.98 o 
 -13   9   4      804.80      956.61     93.24 o 
 -12   9   4     1303.11     1465.81    109.61 o 
 -11   9   4     1047.01      940.19     79.17 o 
 -10   9   4       93.50       41.81     54.10 o 
  -9   9   4     3095.98     3248.25    163.32 o 
  -8   9   4     1036.88     1012.75     75.57 o 
  -7   9   4        2.89      105.45     60.93 o 
  -6   9   4     2061.40     2354.35    114.00 o 
  -5   9   4      941.13     1064.42     91.24 o 
  -4   9   4     2462.44     2463.17    116.79 o 
  -3   9   4     1775.49     1530.63     92.53 o 
  -2   9   4     3183.77     3320.87    148.03 o 
  -1   9   4     5465.11     5396.94    228.92 o 
   0   9   4     1114.88     1153.93     77.23 o 
   1   9   4     4585.39     4583.92    286.11 o 
   2   9   4     4131.21     3982.44    253.95 o 
   3   9   4      110.81      101.98     74.01 o 
   4   9   4     2755.58     2611.84    181.30 o 
   5   9   4     1943.72     2093.18    155.82 o 
   6   9   4     4325.53     4533.97    284.20 o 
   7   9   4      473.04      608.65    148.95 o 
   8   9   4      389.66      520.07     91.48 o 
   9   9   4     1146.72     1518.36    133.91 o 
  10   9   4       14.04       44.65     81.00 o 
  11   9   4     1036.37     1210.34    126.33 o 
  12   9   4        3.93      -84.91     84.91 o 
  13   9   4     1381.51     1361.51    139.50 o 
  14   9   4     2072.67     1896.57    280.23 o 
  15   9   4     1781.65     1749.33    390.31 o 
  16   9   4     3040.06     2883.13    215.92 o 
  17   9   4     2065.99     1791.95    233.47 o 
  18   9   4       43.36       28.51    105.42 o 
  19   9   4       89.28       85.60    113.45 o 
  20   9   4      115.71      163.25    149.30 o 
  21   9   4     1575.17     2369.02    254.68 o 
  22   9   4      357.34      319.65    160.56 o 
  23   9   4      258.27      280.70    164.72 o 
  24   9   4      224.31      235.25    180.87 o 
  25   9   4       64.75       23.11    207.33 o 
  26   9   4      327.46      286.99    185.22 o 
  27   9   4      414.05      358.47    265.39 o 
  28   9   4        8.40     -184.80    184.80 o 
  29   9   4       67.39      142.35    198.97 o 
  30   9   4      121.86      131.50    198.23 o 
  31   9   4       20.64     -130.23    205.64 o 
 -30  10   4       14.78     -149.09    195.11 o 
 -29  10   4     1215.90     1379.42    246.24 o 
 -28  10   4      155.14     -132.46    183.57 o 
 -27  10   4      127.41       17.12    179.10 o 
 -26  10   4      899.80      898.26    200.34 o 
 -25  10   4      826.24      995.69    196.35 o 
 -24  10   4      834.96      990.27    204.77 o 
 -23  10   4     1891.73     1638.30    217.48 o 
 -22  10   4      179.55       85.88    162.56 o 
 -21  10   4      500.24      244.67    115.50 o 
 -20  10   4       54.52       34.39    110.82 o 
 -19  10   4       27.85       28.41     91.28 o 
 -18  10   4     2954.71     2795.72    182.25 o 
 -17  10   4      509.39      346.48    132.84 o 
 -16  10   4      321.30      459.12     71.58 o 
 -15  10   4      458.03      467.18     69.52 o 
 -14  10   4     2118.04     2276.26    152.36 o 
 -13  10   4     1414.34     1629.77    123.30 o 
 -12  10   4        0.22       -9.10     61.29 o 
 -11  10   4     4528.18     4980.10    237.60 o 
 -10  10   4     1528.92     1496.68     97.24 o 
  -9  10   4     2330.81     2671.17    190.13 o 
  -8  10   4     1139.51     1145.44     94.45 o 
  -7  10   4     2012.66     1919.62    101.33 o 
  -6  10   4     3597.44     3439.47    157.13 o 
  -5  10   4     2483.63     2737.89    153.25 o 
  -4  10   4      434.92      506.23     55.27 o 
  -3  10   4     3477.35     3369.87    170.24 o 
  -2  10   4        6.62       14.02     52.04 o 
  -1  10   4      908.02     1054.86    137.98 o 
   0  10   4     5172.42     5768.71    304.97 o 
   1  10   4       21.49      -62.84     62.84 o 
   2  10   4      579.99      622.18    220.87 o 
   3  10   4     2479.15     2198.79    264.61 o 
   4  10   4     1123.48      907.87    105.60 o 
   5  10   4     1151.05     1212.77    260.95 o 
   6  10   4      204.05      280.90    168.27 o 
   7  10   4     2003.84     2207.37    253.97 o 
   8  10   4      543.85      667.56    141.17 o 
   9  10   4      353.66      458.29     98.74 o 
  10  10   4     1914.63     2068.35    165.95 o 
  11  10   4     3708.42     3401.46    235.86 o 
  12  10   4     2712.52     2677.68    200.80 o 
  13  10   4     1574.53     1469.60    184.26 o 
  14  10   4     2012.59     2072.24    177.03 o 
  15  10   4     3175.56     3082.75    228.05 o 
  16  10   4      104.49       -0.07    204.13 o 
  17  10   4      110.08       41.12    108.44 o 
  18  10   4     1248.31     1462.10    156.75 o 
  19  10   4       97.72      112.27    120.35 o 
  20  10   4       58.56     -122.94    123.68 o 
  21  10   4      222.67      125.25    162.98 o 
  22  10   4      479.79      558.68    178.63 o 
  23  10   4     1654.85     1923.07    348.40 o 
  24  10   4        0.89        7.71    179.42 o 
  25  10   4      507.87      492.03    255.80 o 
  26  10   4     1189.91      990.77    295.32 o 
  27  10   4       71.25      429.85    200.88 o 
  28  10   4      294.28      250.54    209.67 o 
  29  10   4      794.58     1234.60    251.64 o 
  30  10   4      298.67      213.94    286.88 o 
 -29  11   4       58.65      154.52    196.71 o 
 -28  11   4       69.00      -10.74    186.32 o 
 -27  11   4      480.62      396.46    203.63 o 
 -26  11   4      121.39      250.24    194.35 o 
 -25  11   4       61.38      -61.52    263.48 o 
 -24  11   4      121.80     -168.60    168.60 o 
 -23  11   4      938.99      792.49    181.63 o 
 -22  11   4      410.70      407.16    160.26 o 
 -21  11   4      173.20      206.10    118.30 o 
 -20  11   4      129.66      127.96    101.39 o 
 -19  11   4      371.73      295.78    142.89 o 
 -18  11   4       99.66       14.17     92.17 o 
 -17  11   4      523.77      627.36    105.87 o 
 -16  11   4     1232.79     1290.58    134.56 o 
 -15  11   4      153.60      176.36    100.46 o 
 -14  11   4      436.45      368.22     92.46 o 
 -13  11   4      402.80      480.12     96.81 o 
 -12  11   4      341.75      487.59     87.69 o 
 -11  11   4     2171.16     2399.88    135.81 o 
 -10  11   4       45.40       28.74     63.05 o 
  -9  11   4     1854.66     1841.07    113.60 o 
  -8  11   4      630.55      641.83     67.37 o 
  -7  11   4      111.63      170.01     64.07 o 
  -6  11   4      984.18      927.72     87.03 o 
  -5  11   4     1664.86     1544.98    121.55 o 
  -4  11   4     2113.31     2416.37    261.07 o 
  -3  11   4      493.88      522.29     82.54 o 
  -2  11   4     5737.85     5213.40    282.06 o 
  -1  11   4     4367.50     4331.47    275.98 o 
   0  11   4     1457.90     1389.15    111.05 o 
   1  11   4     6168.32     6356.37    337.13 o 
   2  11   4     4022.11     4169.45    234.47 o 
   3  11   4     1225.44     1381.51    133.07 o 
   4  11   4     3603.67     3731.44    355.02 o 
   5  11   4      268.85      416.01     95.41 o 
   6  11   4     1362.61     1315.10    132.49 o 
   7  11   4     1393.38     1285.19    131.52 o 
   8  11   4       61.23      100.71    186.32 o 
   9  11   4     1305.35     1394.99    253.74 o 
  10  11   4      226.85      368.20    170.43 o 
  11  11   4      492.89      394.77    108.11 o 
  12  11   4      152.91       62.07    108.09 o 
  13  11   4       47.18       25.51    122.05 o 
  14  11   4      892.84      767.82    127.67 o 
  15  11   4      472.80      436.44    117.83 o 
  16  11   4      962.36     1048.84    141.67 o 
  17  11   4      760.65      768.27    131.59 o 
  18  11   4      590.31      626.48    136.19 o 
  19  11   4       58.31      277.79    125.27 o 
  20  11   4      862.61      760.42    388.81 o 
  21  11   4     1051.12     1488.11    226.13 o 
  22  11   4      889.70     1164.29    393.04 o 
  23  11   4      708.67      843.59    213.15 o 
  24  11   4      512.95      496.64    238.15 o 
  25  11   4       11.24       69.98    186.62 o 
  26  11   4       79.81      -89.01    192.78 o 
  27  11   4      582.64      347.20    267.06 o 
  28  11   4       48.91       14.17    204.21 o 
  29  11   4        0.90       20.82    214.09 o 
 -28  12   4      294.01      143.65    215.68 o 
 -27  12   4       17.52      -32.75    196.36 o 
 -26  12   4      435.06      268.02    198.76 o 
 -25  12   4      290.50      415.71    192.99 o 
 -24  12   4      300.89      267.34    191.19 o 
 -23  12   4      647.41      889.23    481.67 o 
 -22  12   4       32.72      257.80    172.91 o 
 -21  12   4      428.19      385.91    144.30 o 
 -20  12   4      168.96       77.91    119.93 o 
 -19  12   4       27.04      -84.02    101.58 o 
 -18  12   4      128.54      100.30    104.61 o 
 -17  12   4        0.65      -70.35     98.95 o 
 -16  12   4       34.98       97.54     94.57 o 
 -15  12   4      592.64      521.60    101.81 o 
 -14  12   4      111.28      182.81     92.11 o 
 -13  12   4      652.04      663.90    172.35 o 
 -12  12   4     1029.46      888.06    121.72 o 
 -11  12   4      552.10      616.93    145.74 o 
 -10  12   4     1039.33     1090.23    125.04 o 
  -9  12   4     1200.65     1441.29    119.30 o 
  -8  12   4     5551.88     5654.81    307.83 o 
  -7  12   4      502.93      531.82    104.18 o 
  -6  12   4     1717.29     1943.04    137.59 o 
  -5  12   4     4835.73     4764.78    339.76 o 
  -4  12   4     4575.08     4584.01    281.38 o 
  -3  12   4     2880.54     2814.76    175.88 o 
  -2  12   4      823.90      728.29    155.00 o 
  -1  12   4       64.54      269.90     83.04 o 
   0  12   4     7986.35     8398.88    477.21 o 
   1  12   4      634.44      558.77     87.99 o 
   2  12   4      350.79      413.94     87.87 o 
   3  12   4        6.47      -88.05     88.05 o 
   4  12   4     5584.08     5216.41    331.74 o 
   5  12   4     4665.06     4982.80    319.68 o 
   6  12   4        0.28      -36.87     93.68 o 
   7  12   4     1896.61     2067.01    227.45 o 
   8  12   4     1445.01     1576.70    153.32 o 
   9  12   4       77.14      170.85    207.54 o 
  10  12   4      363.41      684.66    189.77 o 
  11  12   4      521.15      646.69    122.07 o 
  12  12   4     2562.02     2816.98    217.18 o 
  13  12   4       13.02       18.71    109.32 o 
  14  12   4      544.37      786.22    133.60 o 
  15  12   4     1076.27     1117.43    147.20 o 
  16  12   4       11.69      -24.46    116.77 o 
  17  12   4       48.04      204.56    157.74 o 
  18  12   4      307.88      371.12    187.28 o 
  19  12   4      250.14      192.23    135.44 o 
  20  12   4        1.61       21.99    129.87 o 
  21  12   4      588.21      637.10    160.22 o 
  22  12   4       40.45      -95.77    157.05 o 
  23  12   4      538.74      566.14    258.49 o 
  24  12   4        0.30      -33.94    215.51 o 
  25  12   4      146.17       50.70    205.07 o 
  26  12   4      556.56      751.21    241.47 o 
  27  12   4      203.72      233.73    229.06 o 
  28  12   4      265.10      453.56    224.69 o 
 -27  13   4      195.56      154.99    209.50 o 
 -26  13   4        0.33       20.91    209.32 o 
 -25  13   4        4.29     -199.96    199.96 o 
 -24  13   4       95.42       46.00    196.79 o 
 -23  13   4      735.84      782.40    266.55 o 
 -22  13   4      332.80       97.99    223.70 o 
 -21  13   4       82.12      169.90    175.54 o 
 -20  13   4      695.62      648.91    150.15 o 
 -19  13   4     1600.54     1629.22    250.10 o 
 -18  13   4      140.39      -81.20    124.85 o 
 -17  13   4     2207.32     2300.80    200.00 o 
 -16  13   4     1389.51     1549.97    164.54 o 
 -15  13   4      656.84      741.82    133.12 o 
 -14  13   4     1807.48     1855.16    172.41 o 
 -13  13   4      142.37      122.21    110.89 o 
 -12  13   4      731.12      662.05    120.69 o 
 -11  13   4      173.17      228.18    104.09 o 
 -10  13   4       12.19      -48.92    104.44 o 
  -9  13   4      172.87      280.70    112.06 o 
  -8  13   4     1750.91     2028.20    175.68 o 
  -7  13   4     1275.10     1314.33    153.63 o 
  -6  13   4       10.21       44.89    110.85 o 
  -5  13   4      942.80     1047.88    131.78 o 
  -4  13   4     5865.14     5004.22    352.77 o 
  -3  13   4        9.95       73.71    184.99 o 
  -2  13   4      454.50      224.43    105.80 o 
  -1  13   4      241.96      200.59     87.25 o 
   0  13   4       57.31      -81.92     81.92 o 
   1  13   4       88.84       47.00    107.22 o 
   2  13   4       49.54      129.00     95.54 o 
   3  13   4     1669.61     1701.50    136.02 o 
   4  13   4     1964.58     2262.43    246.20 o 
   5  13   4     3262.17     2869.65    212.94 o 
   6  13   4      625.42      489.74    139.18 o 
   7  13   4     1535.53     1609.68    156.45 o 
   8  13   4     1883.08     1832.08    169.77 o 
   9  13   4      626.79      786.94    126.82 o 
  10  13   4       31.86       99.09    112.47 o 
  11  13   4        9.87     -105.58    111.35 o 
  12  13   4      280.95      126.08    113.02 o 
  13  13   4      827.60     1037.42    147.08 o 
  14  13   4     1020.90     1041.56    190.69 o 
  15  13   4      184.26      107.05    170.00 o 
  16  13   4     1279.62      988.22    188.31 o 
  17  13   4     2166.79     2093.54    204.12 o 
  18  13   4     1926.71     1695.86    430.95 o 
  19  13   4      491.32      513.16    150.87 o 
  20  13   4     1782.80     2146.44    231.22 o 
  21  13   4      800.97      726.96    185.33 o 
  22  13   4      653.64      931.10    184.62 o 
  23  13   4      755.49      709.00    178.33 o 
  24  13   4      393.62      454.77    220.67 o 
  25  13   4       10.33     -130.34    219.81 o 
  26  13   4        0.81     -131.60    222.22 o 
 -25  14   4       70.72      -65.83    206.94 o 
 -24  14   4      219.74      563.42    215.86 o 
 -23  14   4      746.17      726.99    292.38 o 
 -22  14   4       23.22      193.90    276.27 o 
 -21  14   4      156.31      -86.46    263.48 o 
 -20  14   4       26.22     -249.92    249.92 o 
 -19  14   4        1.89       72.65    246.34 o 
 -18  14   4      539.19      428.95    185.31 o 
 -17  14   4       86.06      134.92    171.68 o 
 -16  14   4      449.90      157.68    166.77 o 
 -15  14   4      299.14      202.51    161.88 o 
 -14  14   4     1397.72     1085.23    186.90 o 
 -13  14   4      199.62       49.02    154.42 o 
 -12  14   4        8.85      111.83    121.30 o 
 -11  14   4     1340.60     1057.82    145.74 o 
 -10  14   4      575.08      608.53    217.78 o 
  -9  14   4     1051.70      893.38    139.30 o 
  -8  14   4      371.52      328.47    147.77 o 
  -7  14   4     2590.32     2765.71    216.59 o 
  -6  14   4     1320.62     1470.08    199.75 o 
  -5  14   4     1180.49     1066.13    141.86 o 
  -4  14   4      432.35      297.55    115.90 o 
  -3  14   4       81.89      141.01    111.21 o 
  -2  14   4      413.98      274.67    142.97 o 
  -1  14   4       60.17      156.64    111.64 o 
   0  14   4     1412.14     1617.89    198.14 o 
   1  14   4      357.45      249.85    113.57 o 
   2  14   4        2.04       24.18    105.90 o 
   3  14   4        3.61       41.04    108.78 o 
   4  14   4       22.47       63.49     94.81 o 
   5  14   4     1320.21     1274.50    157.69 o 
   6  14   4      496.67      421.93    121.92 o 
   7  14   4     1044.26      910.86    194.01 o 
   8  14   4     1463.90     1439.43    171.64 o 
   9  14   4       78.41       22.14    113.78 o 
  10  14   4     1636.22     1352.59    248.81 o 
  11  14   4      984.83     1069.17    241.76 o 
  12  14   4      159.58      278.06    123.97 o 
  13  14   4      388.51      244.11    133.00 o 
  14  14   4      664.34      556.40    141.39 o 
  15  14   4     1814.62     1517.56    215.69 o 
  16  14   4       80.31      188.53    141.36 o 
  17  14   4      334.29      285.92    146.95 o 
  18  14   4      669.06      538.39    157.42 o 
  19  14   4        0.04     -156.28    156.28 o 
  20  14   4        7.82       62.07    157.03 o 
  21  14   4      202.68      277.03    161.67 o 
  22  14   4      154.60     -141.28    164.57 o 
  23  14   4      425.75      117.67    167.42 o 
  24  14   4        5.28       62.65    214.04 o 
  25  14   4       13.73      152.02    208.31 o 
 -23  15   4      674.60       47.83    310.29 o 
 -22  15   4      357.35      174.46    299.54 o 
 -21  15   4      148.08      -65.74    277.03 o 
 -20  15   4     1399.07     1414.84    335.87 o 
 -19  15   4      978.55      358.38    248.38 o 
 -17  15   4      913.66     1045.72    320.52 o 
 -16  15   4     1233.14     1245.50    327.17 o 
 -15  15   4      413.31      497.28    276.78 o 
 -14  15   4      578.42      202.85    260.66 o 
 -13  15   4        3.16     -122.70    163.06 o 
 -12  15   4       23.18      128.00    183.92 o 
 -11  15   4       52.90      172.61    184.54 o 
 -10  15   4       36.54       81.85    125.93 o 
  -9  15   4      586.86      630.70    176.86 o 
  -8  15   4       86.89       34.55    122.98 o 
  -7  15   4       28.29      -32.62    121.69 o 
  -6  15   4     1848.64     2032.53    187.77 o 
  -5  15   4      253.96      342.07    125.08 o 
  -4  15   4      184.70      227.91    124.54 o 
  -3  15   4       41.26      142.66    118.52 o 
  -2  15   4     3099.24     2932.90    321.93 o 
  -1  15   4     1041.04      843.62    242.07 o 
   0  15   4      232.24      -35.11    118.06 o 
   1  15   4     1298.94     1379.15    232.28 o 
   2  15   4     2615.46     2586.77    210.37 o 
   3  15   4     1895.59     2057.19    261.86 o 
   4  15   4       89.80      149.08    118.85 o 
   5  15   4      125.92      193.65    121.10 o 
   6  15   4     2250.78     2588.93    215.40 o 
   7  15   4       28.82       92.66    164.10 o 
   8  15   4       42.87      -79.89    142.44 o 
   9  15   4     1026.85      958.37    146.31 o 
  10  15   4       15.07     -121.84    121.84 o 
  11  15   4        1.33      -32.92    124.35 o 
  12  15   4       11.45       34.87    130.34 o 
  13  15   4       13.44       33.08    137.91 o 
  14  15   4      148.87      241.89    142.67 o 
  15  15   4       87.23      109.12    142.15 o 
  16  15   4      600.26      373.02    220.81 o 
  17  15   4     2006.18     1823.11    206.39 o 
  18  15   4       93.77      269.36    168.06 o 
  19  15   4      936.62      783.90    179.31 o 
  20  15   4     1545.24     1228.69    320.54 o 
  21  15   4      187.65      290.81    189.85 o 
  22  15   4      603.72      774.01    219.90 o 
  23  15   4      405.39       79.67    192.79 o 
 -16  16   4        2.61      125.60    299.54 o 
 -15  16   4        3.67     -160.70    189.02 o 
 -14  16   4      166.89       69.57    189.04 o 
 -13  16   4      463.17      431.62    199.47 o 
 -12  16   4       39.40      356.52    195.88 o 
 -11  16   4      377.85      364.32    181.90 o 
 -10  16   4      807.68      897.53    200.27 o 
  -9  16   4      723.10      412.79    186.82 o 
  -8  16   4     1274.58     1203.96    224.59 o 
  -7  16   4        2.04       59.51    129.10 o 
  -6  16   4      187.38      162.90    136.58 o 
  -5  16   4       15.20      -31.15    222.17 o 
  -4  16   4      543.54      730.67    156.92 o 
  -3  16   4       21.15      -34.15    129.96 o 
  -2  16   4       10.67      -49.55    127.86 o 
  -1  16   4       52.08       65.54    142.16 o 
   0  16   4      780.18      800.25    156.79 o 
   1  16   4      135.50      104.71    127.63 o 
   2  16   4      118.93       27.35    126.47 o 
   3  16   4       17.46       37.38    134.00 o 
   4  16   4      214.21      156.96    127.85 o 
   5  16   4      347.91      192.03    127.56 o 
   6  16   4      153.65      246.44    154.37 o 
   7  16   4      311.13       39.60    133.68 o 
   8  16   4      523.15      540.95    178.57 o 
   9  16   4       32.37       31.51    209.76 o 
  10  16   4      355.52      218.97    172.91 o 
  11  16   4      729.30      727.78    223.44 o 
  12  16   4      426.22      259.91    393.04 o 
  13  16   4      349.37      500.50    197.78 o 
  14  16   4      254.80      121.31    184.86 o 
  15  16   4       51.88       56.78    151.47 o 
  16  16   4       37.74     -113.82    153.06 o 
  17  16   4        0.17      152.82    160.61 o 
  18  16   4       64.66      120.08    214.13 o 
  19  16   4        3.29      172.06    167.94 o 
  20  16   4        3.23       -7.37    182.04 o 
  21  16   4      373.11      573.71    186.89 o 
 -17  17   4      974.21     1335.79    385.49 o 
 -16  17   4      537.84      408.26    330.75 o 
 -15  17   4     1357.81     1456.49    260.04 o 
 -14  17   4     1006.05     1286.98    254.77 o 
 -13  17   4      629.35      584.36    223.49 o 
 -12  17   4     2529.05     3287.80    341.73 o 
 -11  17   4      134.03       85.50    183.47 o 
 -10  17   4        7.89     -120.87    197.16 o 
  -9  17   4      886.23      834.62    218.22 o 
  -8  17   4       81.00       38.04    189.38 o 
  -7  17   4      107.35      328.59    186.29 o 
  -6  17   4        5.35      -22.81    184.20 o 
  -5  17   4      848.05      791.32    204.42 o 
  -4  17   4      900.53     1024.50    218.52 o 
  -3  17   4       19.90      -39.66    145.76 o 
  -2  17   4     1689.08     1798.40    360.76 o 
  -1  17   4      567.80      813.18    163.17 o 
   0  17   4       26.56       70.78    144.93 o 
   1  17   4      645.13      933.66    173.10 o 
   2  17   4     1111.34      819.28    161.78 o 
   3  17   4     1084.29     1056.17    223.21 o 
   4  17   4      676.94      622.79    153.85 o 
   5  17   4      988.22      805.81    163.43 o 
   6  17   4      438.43      779.98    421.40 o 
   7  17   4       69.47       95.99    152.38 o 
   8  17   4       87.18     -139.21    154.03 o 
   9  17   4     1102.66     1135.71    312.75 o 
  10  17   4       23.48      114.87    246.08 o 
  11  17   4      144.14      103.36    196.71 o 
  12  17   4      855.88      396.70    240.71 o 
  13  17   4      732.29      765.86    270.25 o 
  14  17   4      986.67      610.82    327.04 o 
  15  17   4       56.82      154.70    253.37 o 
  16  17   4      886.08      666.49    232.75 o 
  17  17   4      919.71     1010.75    244.70 o 
  18  17   4        1.52      -27.91    215.02 o 
 -15  18   4      146.84      279.59    334.59 o 
 -14  18   4       91.72      460.95    336.12 o 
 -13  18   4       38.92      320.58    234.94 o 
 -12  18   4        1.80       86.08    214.66 o 
 -11  18   4       50.11       -1.69    207.33 o 
 -10  18   4      112.10       96.40    215.70 o 
  -9  18   4        2.57      -68.22    206.65 o 
  -8  18   4        1.03     -137.33    214.94 o 
  -7  18   4       64.41        2.23    203.00 o 
  -6  18   4       55.38       95.40    204.84 o 
  -5  18   4      125.71      -38.14    193.22 o 
  -4  18   4       31.30      -13.55    201.44 o 
  -3  18   4      392.60      469.59    413.25 o 
  -2  18   4      105.53       22.39    191.10 o 
  -1  18   4       90.81       77.13    208.44 o 
   0  18   4     1361.83     1577.07    203.08 o 
   1  18   4        3.44     -151.33    151.33 o 
   2  18   4      306.74      188.80    163.32 o 
   3  18   4      287.67      482.99    163.84 o 
   4  18   4        2.93       64.78    160.24 o 
   5  18   4      135.83     -163.57    163.57 o 
   6  18   4       24.04       89.63    166.05 o 
   7  18   4      105.66       36.55    171.65 o 
   8  18   4       93.30       93.77    168.61 o 
   9  18   4        6.48        4.89    168.62 o 
  10  18   4      206.84       61.77    167.74 o 
  11  18   4      118.62       54.67    211.96 o 
  12  18   4       30.98       -6.44    218.58 o 
  13  18   4       49.64      -30.40    224.54 o 
  14  18   4       23.75     -154.74    282.79 o 
  15  18   4        4.43      114.85    225.21 o 
 -10  19   4      207.70       31.51    238.69 o 
  -9  19   4      758.65     1083.23    284.58 o 
  -8  19   4      145.70      147.76    226.03 o 
  -7  19   4       19.05      -36.49    228.40 o 
  -6  19   4       91.12       55.92    220.20 o 
  -5  19   4      159.74       46.06    235.11 o 
  -4  19   4      637.88      651.78    238.13 o 
  -3  19   4        3.12      238.13    222.74 o 
  -2  19   4     1913.18     2237.80    477.45 o 
  -1  19   4     1237.64     1422.33    766.64 o 
   0  19   4      108.52      174.18    222.93 o 
   1  19   4     1056.59      771.67    246.80 o 
   2  19   4     1341.20     1193.54    299.67 o 
   3  19   4     1426.16     1325.12    255.22 o 
   4  19   4      716.87      632.47    189.41 o 
   5  19   4      532.16      298.76    183.45 o 
   6  19   4      452.35      490.44    187.19 o 
   7  19   4      289.16      587.22    332.31 o 
   8  19   4       11.73     -103.88    181.78 o 
   9  19   4      397.43      290.12    181.40 o 
  10  19   4      328.91      327.89    188.20 o 
 -35   1   5      644.74      580.83    235.66 o 
 -34   1   5      258.87      216.22    217.94 o 
 -33   1   5      363.81      216.53    200.27 o 
 -32   1   5       99.30       -9.83    198.49 o 
 -31   1   5      115.82      393.35    197.84 o 
 -30   1   5      985.97     1106.95    213.28 o 
 -29   1   5      116.12      319.57    161.87 o 
 -28   1   5       12.06      -16.64    157.44 o 
 -27   1   5     1549.71     1197.38    185.93 o 
 -26   1   5      101.95      319.60    152.19 o 
 -25   1   5       21.28        9.76    131.25 o 
 -24   1   5     3946.85     3987.23    330.30 o 
 -23   1   5     2867.70     2830.88    259.18 o 
 -22   1   5     1265.21     1260.72    166.17 o 
 -21   1   5      136.15      125.43    112.36 o 
 -20   1   5     4434.34     5093.63    405.96 o 
 -19   1   5     7365.90     7577.49    615.84 o 
 -18   1   5     2725.34     3139.87    261.36 o 
 -17   1   5    17672.52    16252.26   1617.30 o 
 -16   1   5     8326.18     7948.25    457.97 o 
 -15   1   5     1499.11     1697.28    130.35 o 
 -14   1   5     8982.94     8711.12    426.59 o 
 -13   1   5     7074.77     6851.80    306.55 o 
 -12   1   5    12145.69    12245.53    530.45 o 
 -11   1   5      954.74      918.32     85.45 o 
 -10   1   5      257.50      261.53     51.43 o 
  -9   1   5    14395.25    13644.95    775.95 o 
  -8   1   5    11075.04    11701.64    577.98 o 
  -7   1   5    18316.34    18271.34    893.00 o 
  -6   1   5    54006.06    53269.86   2584.29 o 
  -5   1   5    38666.96    38083.35   1666.63 o 
  -4   1   5    32452.59    31715.72   1388.22 o 
  -3   1   5    52646.74    50187.02   2191.01 o 
  -2   1   5    21709.27    20602.98    904.22 o 
  -1   1   5    20317.77    19050.24    834.62 o 
   0   1   5     3621.28     3560.10    165.35 o 
   1   1   5    15868.23    15766.91    771.40 o 
   2   1   5    20316.87    20516.83   1001.19 o 
   3   1   5     1433.35     1322.38     82.47 o 
   4   1   5    37300.06    37276.75   1811.99 o 
   5   1   5    37427.52    38328.45   1862.08 o 
   6   1   5     8039.84     7272.86    361.49 o 
   7   1   5     9951.08     9700.02    479.24 o 
   8   1   5     9766.10    10076.16    497.74 o 
   9   1   5     1249.32     1071.65    136.27 o 
  10   1   5     1850.22     2152.71    127.16 o 
  11   1   5      751.13      715.62     66.63 o 
  12   1   5    24934.80    25578.99   1248.15 o 
  13   1   5     3778.96     3698.77    199.60 o 
  14   1   5    14100.80    13782.32    679.69 o 
  15   1   5    17889.18    17655.95    869.13 o 
  16   1   5     9256.07     9388.01    469.12 o 
  17   1   5    17215.07    17082.52    840.27 o 
  18   1   5     3452.70     3369.27    231.16 o 
  19   1   5     5381.29     5525.39    291.01 o 
  20   1   5     4396.67     4166.83    229.86 o 
  21   1   5     4031.72     4106.87    238.06 o 
  22   1   5     5454.84     5720.20    304.60 o 
  23   1   5      457.11      661.38     99.04 o 
  24   1   5     1534.34     1630.50    130.35 o 
  25   1   5       10.19      -47.96     86.37 o 
  26   1   5        7.30        6.29     90.28 o 
  27   1   5     1582.16     1517.46    283.39 o 
  28   1   5       18.81     -116.28    116.28 o 
  29   1   5       12.39       29.59    130.30 o 
  30   1   5     1252.07     1543.79    178.86 o 
  31   1   5       49.89       88.09    141.28 o 
  32   1   5       87.72       29.20    183.16 o 
  33   1   5      646.48      364.69    211.08 o 
  34   1   5       72.12     -152.89    272.94 o 
 -34   2   5        7.39     -121.07    213.49 o 
 -33   2   5      175.45      -10.35    206.42 o 
 -32   2   5      113.61      228.51    260.92 o 
 -31   2   5       23.46     -158.39    181.97 o 
 -30   2   5        1.22       55.21    179.43 o 
 -29   2   5       69.42      132.32    270.64 o 
 -28   2   5        4.04      242.57    163.30 o 
 -27   2   5      750.12      528.72    181.49 o 
 -26   2   5        3.25       78.25    140.63 o 
 -25   2   5       91.28       91.73    154.50 o 
 -24   2   5       73.59       41.72    125.21 o 
 -23   2   5      286.74      295.78    207.45 o 
 -22   2   5      299.39      200.43    116.76 o 
 -21   2   5      250.13      407.13    221.01 o 
 -20   2   5     1305.62     1553.15    174.86 o 
 -19   2   5     1286.54     1119.19    143.53 o 
 -18   2   5      144.26      125.65     96.39 o 
 -17   2   5     1396.34     1538.99    129.24 o 
 -16   2   5       91.75       50.57     79.79 o 
 -15   2   5       68.41       30.84     77.14 o 
 -14   2   5      205.76      224.81     58.31 o 
 -13   2   5      120.78       29.42     45.81 o 
 -12   2   5       41.34      -59.55     59.55 o 
 -11   2   5     2023.63     1828.70    112.25 o 
 -10   2   5     2566.46     2416.47    300.12 o 
  -9   2   5     2384.48     2287.06    130.20 o 
  -8   2   5      993.55     1091.03     77.67 o 
  -7   2   5      831.51     1030.74    103.25 o 
  -6   2   5      766.75      715.65     62.07 o 
  -5   2   5       15.34       51.95     31.51 o 
  -4   2   5        4.24       17.71     30.85 o 
  -3   2   5     8605.26     8651.13    386.72 o 
  -2   2   5      669.43      655.89     47.92 o 
  -1   2   5      598.49      564.40     44.78 o 
   0   2   5    12360.29    12392.01    546.01 o 
   1   2   5      215.45      170.52     33.88 o 
   2   2   5     1171.88     1239.88    111.63 o 
   3   2   5     3373.95     3434.92    160.56 o 
   4   2   5      139.50      181.93     36.61 o 
   5   2   5       42.06       81.02     48.52 o 
   6   2   5      279.06      236.89     46.82 o 
   7   2   5       24.12      -42.04     46.82 o 
   8   2   5     2417.21     3074.98    187.93 o 
   9   2   5     8052.39     8601.73    429.70 o 
  10   2   5     3930.67     3993.93    228.95 o 
  11   2   5      888.93      850.82     72.81 o 
  12   2   5      641.73      760.53     69.37 o 
  13   2   5      423.33      482.64     63.46 o 
  14   2   5      432.02      448.17    107.18 o 
  15   2   5     1260.30     1289.73    106.16 o 
  16   2   5      558.36      580.17     72.82 o 
  17   2   5      313.83      284.76     74.58 o 
  18   2   5     1113.10     1060.66     93.95 o 
  19   2   5      717.12      759.00    128.08 o 
  20   2   5     1750.28     1791.27    127.68 o 
  21   2   5      325.18      441.38     98.25 o 
  22   2   5        4.68      -38.85     78.69 o 
  23   2   5      186.29      257.73     98.25 o 
  24   2   5       38.60      -47.15    101.01 o 
  25   2   5       40.77      -47.17    106.34 o 
  26   2   5       45.93       88.50    116.16 o 
  27   2   5      434.84      385.95    126.35 o 
  28   2   5       18.53      -12.26    126.12 o 
  29   2   5       90.10      204.68    133.20 o 
  30   2   5       91.70       -1.51    136.19 o 
  31   2   5       19.17      203.40    152.40 o 
  32   2   5       91.34      207.03    158.19 o 
  33   2   5      385.89      -22.20    195.10 o 
  34   2   5       24.74      -72.93    226.26 o 
 -34   3   5      202.46      -22.25    217.62 o 
 -33   3   5        8.48       36.69    191.08 o 
 -32   3   5      325.53      403.01    200.09 o 
 -31   3   5      287.57      214.62    192.36 o 
 -30   3   5      412.97      636.29    201.19 o 
 -29   3   5        5.57      175.17    190.70 o 
 -28   3   5       30.31      197.23    167.65 o 
 -27   3   5     2624.51     2474.57    775.97 o 
 -26   3   5       15.33      297.72    145.76 o 
 -25   3   5       47.94        5.40    131.84 o 
 -24   3   5     3695.98     3766.44    318.79 o 
 -23   3   5     2133.29     1789.50    196.77 o 
 -22   3   5      575.18      536.29    191.98 o 
 -21   3   5       28.95      -95.19    107.98 o 
 -20   3   5     4761.83     4746.96    398.92 o 
 -19   3   5     4963.56     4846.77    373.21 o 
 -18   3   5     4086.85     4450.67    277.06 o 
 -17   3   5    18479.00    18822.86   1045.95 o 
 -16   3   5     8290.22     7699.51    388.16 o 
 -15   3   5      378.23      532.90     73.05 o 
 -14   3   5     5452.50     5878.23    300.69 o 
 -13   3   5     3443.62     3332.60    181.95 o 
 -12   3   5      487.58      469.04     80.11 o 
 -11   3   5     1196.25     1054.22    176.43 o 
 -10   3   5      309.93      277.46     73.31 o 
  -9   3   5    12589.17    12673.46    616.12 o 
  -8   3   5     2106.33     2102.89    178.22 o 
  -7   3   5     1035.70      968.41     80.90 o 
  -6   3   5    53849.91    55118.96   2682.82 o 
  -5   3   5    10693.20     9966.12    442.78 o 
  -4   3   5     4533.82     4116.28    192.86 o 
  -3   3   5    25365.99    24754.26   1000.01 o 
  -2   3   5    12990.49    12237.12    492.02 o 
  -1   3   5     8243.52     7523.53    332.90 o 
   0   3   5     1608.84     1731.32     88.74 o 
   1   3   5     7589.47     7320.31    327.72 o 
   2   3   5     8957.25     8449.32    376.47 o 
   3   3   5     3787.31     4154.02    190.42 o 
   4   3   5     8680.48     8542.13    394.33 o 
   5   3   5     9777.37    10302.91    460.42 o 
   6   3   5    26282.20    26673.62   1170.13 o 
   7   3   5     2262.15     2333.13    116.65 o 
   8   3   5       45.51       42.13     42.48 o 
   9   3   5     5780.36     5495.46    280.36 o 
  10   3   5     1070.87     1142.22     97.55 o 
  11   3   5     6505.37     5955.90    303.88 o 
  12   3   5     9265.88     8869.21    443.93 o 
  13   3   5     5575.44     5840.72    299.46 o 
  14   3   5     5478.81     5315.63    277.09 o 
  15   3   5     4637.59     4667.32    248.91 o 
  16   3   5    11034.89    10620.63    529.34 o 
  17   3   5    11611.36    12157.09    600.49 o 
  18   3   5      447.41      324.16     90.27 o 
  19   3   5     2500.34     2175.69    186.87 o 
  20   3   5     5278.60     5236.64    324.39 o 
  21   3   5     2443.03     2448.77    223.93 o 
  22   3   5     1891.82     2044.10    167.40 o 
  23   3   5     1058.04     1164.11    136.19 o 
  24   3   5     1070.21     1180.09    139.98 o 
  25   3   5       65.26       38.00    110.15 o 
  26   3   5       21.07      -93.86    114.65 o 
  27   3   5     2147.02     1631.01    168.50 o 
  28   3   5      487.87      353.82    131.82 o 
  29   3   5      366.44      535.91    352.75 o 
  30   3   5     1168.93     1441.36    231.13 o 
  31   3   5       76.71       34.71    187.82 o 
  32   3   5      661.56      774.65    204.41 o 
  33   3   5      480.27      775.18    225.57 o 
  34   3   5      301.03      675.31    299.80 o 
 -34   4   5       17.90       -4.98    205.62 o 
 -33   4   5       23.10      -25.09    199.13 o 
 -32   4   5       13.20      -20.41    188.08 o 
 -31   4   5       13.82     -125.40    179.21 o 
 -30   4   5       28.71      -20.19    298.65 o 
 -29   4   5       59.75        5.52    161.58 o 
 -28   4   5        2.87     -138.27    148.21 o 
 -27   4   5      196.41      240.78    251.32 o 
 -26   4   5        6.02      -24.38    140.81 o 
 -25   4   5      512.03      690.65    161.05 o 
 -24   4   5       24.71      169.46    135.20 o 
 -23   4   5      621.92      385.09    131.59 o 
 -22   4   5      559.82      576.07    133.17 o 
 -21   4   5     1572.14     1728.48    192.28 o 
 -20   4   5     1441.09     1336.92    164.41 o 
 -19   4   5      114.72       -2.42    109.36 o 
 -18   4   5     1006.05     1196.05    240.97 o 
 -17   4   5        6.98       91.56     67.67 o 
 -16   4   5        5.99      -39.23     62.71 o 
 -15   4   5     4870.59     5006.87    261.37 o 
 -14   4   5      189.47      267.22     64.42 o 
 -13   4   5        5.84      102.81     65.80 o 
 -12   4   5      429.63      412.38    138.44 o 
 -11   4   5     1656.84     1401.42    115.58 o 
 -10   4   5     3885.55     3861.49    202.97 o 
  -9   4   5     1758.30     1715.06    105.64 o 
  -8   4   5      877.97      789.13     58.31 o 
  -7   4   5      908.77      960.35     71.34 o 
  -6   4   5      978.33     1363.06     76.61 o 
  -5   4   5     1757.00     1691.92    137.53 o 
  -4   4   5       99.58      167.16     44.29 o 
  -3   4   5     8479.41     8101.65    363.32 o 
  -2   4   5      313.80      457.60     42.27 o 
  -1   4   5       31.81       37.37     48.51 o 
   0   4   5       84.55      153.93     59.25 o 
   1   4   5      470.28      594.84     56.52 o 
   2   4   5      425.84      572.46     80.17 o 
   3   4   5    11575.65    11379.96    502.09 o 
   4   4   5      150.45      150.44     35.21 o 
   5   4   5      304.96      231.39     61.74 o 
   6   4   5     5961.77     6523.61    294.43 o 
   7   4   5      966.58     1053.35     66.02 o 
   8   4   5      330.76      366.60     44.26 o 
   9   4   5     2541.66     2470.99    125.77 o 
  10   4   5      813.32      649.63    111.49 o 
  11   4   5     1740.77     1672.85    121.21 o 
  12   4   5       20.75      -14.76     51.30 o 
  13   4   5      192.28      283.60     66.94 o 
  14   4   5      802.78      691.75    139.71 o 
  15   4   5     1414.24     1498.78    125.22 o 
  16   4   5      923.24      874.73    197.01 o 
  17   4   5      198.03      132.04     82.31 o 
  18   4   5      659.47      996.82    130.78 o 
  19   4   5       56.35       62.55     84.75 o 
  20   4   5     1866.45     1734.53    211.88 o 
  21   4   5      120.95      163.51     94.92 o 
  22   4   5      156.27      257.19    100.37 o 
  23   4   5      268.03      303.56    107.78 o 
  24   4   5     1163.08     1043.96    133.21 o 
  25   4   5      445.85      433.93    149.03 o 
  26   4   5      317.67      416.08    161.25 o 
  27   4   5      454.21      738.41    174.44 o 
  28   4   5       59.65      -10.53    159.77 o 
  29   4   5        6.90     -162.42    162.42 o 
  30   4   5       50.65      -39.72    173.01 o 
  31   4   5       12.00      185.70    199.27 o 
  32   4   5        0.56      314.70    208.09 o 
  33   4   5        8.05      106.92    202.31 o 
  34   4   5        5.40     -113.27    213.35 o 
 -33   5   5        0.79     -134.65    196.15 o 
 -32   5   5     1157.90      784.58    209.71 o 
 -31   5   5      350.34      575.90    204.40 o 
 -30   5   5       86.64      141.40    250.56 o 
 -29   5   5      132.90       -6.37    288.29 o 
 -28   5   5        8.16       76.21    166.02 o 
 -27   5   5      489.43      185.29    228.43 o 
 -26   5   5      550.40      318.13    161.11 o 
 -25   5   5      132.40      247.38    145.97 o 
 -24   5   5     6196.85     5212.01    411.57 o 
 -23   5   5     5337.96     5173.61    407.25 o 
 -22   5   5     1630.98     1480.40    188.40 o 
 -21   5   5     6249.49     6183.57    466.25 o 
 -20   5   5     2830.12     2694.83    240.30 o 
 -19   5   5     1589.60     1790.58    194.81 o 
 -18   5   5     2362.61     2447.62    156.23 o 
 -17   5   5     6722.93     6580.54    338.47 o 
 -16   5   5     2361.55     2341.01    147.73 o 
 -15   5   5       65.15      168.59     73.18 o 
 -14   5   5     2480.68     2639.75    161.20 o 
 -13   5   5     5003.73     5119.95    312.51 o 
 -12   5   5     8298.55     9050.90    524.86 o 
 -11   5   5      645.05      558.68     65.68 o 
 -10   5   5      660.47      783.61    109.88 o 
  -9   5   5     5318.42     5410.58    279.22 o 
  -8   5   5     2390.58     2569.89    144.82 o 
  -7   5   5      465.36      517.58     51.26 o 
  -6   5   5      588.13      492.52     45.71 o 
  -5   5   5       74.55       39.63     34.37 o 
  -4   5   5     2232.04     2180.60    100.49 o 
  -3   5   5     2845.20     2441.33    137.03 o 
  -2   5   5    20026.29    19102.73    845.51 o 
  -1   5   5     9781.48     8982.86    450.45 o 
   0   5   5     2639.95     2665.52    145.86 o 
   1   5   5    16319.48    14791.35    729.81 o 
   2   5   5     7314.32     6761.82    340.40 o 
   3   5   5     1435.34     1366.59    131.54 o 
   4   5   5     1780.68     1727.26    142.67 o 
   5   5   5       25.94       90.82     36.68 o 
   6   5   5     2187.34     2008.08    133.84 o 
   7   5   5     2286.32     2622.02    148.57 o 
   8   5   5     1607.20     1627.04    120.33 o 
   9   5   5    16065.20    14845.47    653.78 o 
  10   5   5      748.22      700.58     77.31 o 
  11   5   5      211.15      194.32     84.03 o 
  12   5   5    12593.26    12202.81    610.56 o 
  13   5   5     1009.73     1303.91    219.45 o 
  14   5   5     5078.19     5370.74    326.31 o 
  15   5   5     1583.82     1509.28    316.91 o 
  16   5   5     1571.21     1731.99    140.37 o 
  17   5   5     5721.65     5424.99    333.15 o 
  18   5   5      351.96      298.68     90.74 o 
  19   5   5     1340.83     1653.94    146.62 o 
  20   5   5     3671.28     3805.41    315.90 o 
  21   5   5      371.69      217.17    130.68 o 
  22   5   5     5910.47     4791.55    385.23 o 
  23   5   5     2177.72     2233.60    235.00 o 
  24   5   5     2729.67     2899.18    387.54 o 
  25   5   5      883.94      761.25    174.05 o 
  26   5   5       46.71       89.51    159.69 o 
  27   5   5      407.49      617.51    170.70 o 
  28   5   5       37.99      103.61    168.21 o 
  29   5   5      489.91      472.11    342.13 o 
  30   5   5      689.30      926.99    219.83 o 
  31   5   5      341.06      305.52    205.80 o 
  32   5   5     1322.18     1418.41    372.32 o 
  33   5   5      436.11      330.87    214.23 o 
 -33   6   5      136.12      165.19    211.01 o 
 -32   6   5       24.62       69.74    197.91 o 
 -31   6   5       23.14      104.46    187.30 o 
 -30   6   5      362.07       43.91    185.12 o 
 -29   6   5       60.67      381.70    187.48 o 
 -28   6   5      292.60      269.05    252.60 o 
 -27   6   5        5.69      110.26    167.13 o 
 -26   6   5       62.55      315.52    154.97 o 
 -25   6   5        1.59      -40.52    137.84 o 
 -24   6   5     1727.13     1260.28    184.59 o 
 -23   6   5      414.63      356.49    144.09 o 
 -22   6   5      482.92      625.64    195.05 o 
 -21   6   5     2041.50     2300.50    221.78 o 
 -20   6   5       31.29      -43.98    115.59 o 
 -19   6   5      197.43      206.45     79.60 o 
 -18   6   5       38.21       29.66     79.30 o 
 -17   6   5      366.66      357.17     76.22 o 
 -16   6   5      294.29      350.31     78.98 o 
 -15   6   5     1148.76     1489.43    160.99 o 
 -14   6   5     2985.20     2712.38    185.55 o 
 -13   6   5     1275.57     1420.88    105.63 o 
 -12   6   5      994.31     1049.20     88.93 o 
 -11   6   5     4071.21     3789.45    205.78 o 
 -10   6   5     2173.50     2091.70    127.29 o 
  -9   6   5      441.33      441.95     62.23 o 
  -8   6   5     1882.61     1850.27    113.95 o 
  -7   6   5     2424.34     2184.64    187.53 o 
  -6   6   5     2074.42     2327.30    118.85 o 
  -5   6   5     3125.74     2841.01    127.01 o 
  -4   6   5      391.16      320.73     42.10 o 
  -3   6   5     4194.42     4254.54    179.58 o 
  -2   6   5      627.34      698.53     49.79 o 
  -1   6   5        0.51       58.41     77.13 o 
   0   6   5     3927.61     4139.58    216.81 o 
   1   6   5      239.37      317.79     51.40 o 
   2   6   5      154.29      113.34     52.65 o 
   3   6   5     4296.51     4095.79    215.26 o 
   4   6   5      432.33      450.83     76.02 o 
   5   6   5     2149.85     2232.29    131.75 o 
   6   6   5       80.69       -8.77     47.89 o 
   7   6   5      485.65      667.04    154.57 o 
   8   6   5     7318.73     7607.91    388.51 o 
   9   6   5     7133.11     7577.86    380.96 o 
  10   6   5     3657.01     3763.08    204.51 o 
  11   6   5     3327.69     3209.05    201.11 o 
  12   6   5     1205.85     1131.97     92.50 o 
  13   6   5     2946.67     2753.71    163.14 o 
  14   6   5      427.61      509.64     74.76 o 
  15   6   5      232.69       91.57    106.04 o 
  16   6   5      206.01      140.07    106.21 o 
  17   6   5      255.57      251.49    133.27 o 
  18   6   5      218.15      306.41    204.51 o 
  19   6   5      385.07      299.28    143.50 o 
  20   6   5       84.04      -10.95    131.40 o 
  21   6   5     2672.29     2839.44    726.35 o 
  22   6   5       51.79       -1.98    146.32 o 
  23   6   5      393.47      471.03    152.71 o 
  24   6   5     3130.49     2889.30    280.96 o 
  25   6   5       67.31      158.56    151.65 o 
  26   6   5       25.59      258.57    157.87 o 
  27   6   5       82.19       24.84    165.30 o 
  28   6   5        3.95      -20.39    174.06 o 
  29   6   5      192.28      458.46    188.39 o 
  30   6   5       85.31      101.54    200.13 o 
  31   6   5       38.19       75.03    206.52 o 
  32   6   5        2.37      196.62    207.09 o 
  33   6   5      109.06       11.63    211.81 o 
 -32   7   5      603.15      458.65    300.57 o 
 -31   7   5      302.51      344.85    204.39 o 
 -30   7   5      306.49      129.25    191.75 o 
 -29   7   5      128.34      -24.96    183.95 o 
 -28   7   5        8.23      -54.36    173.64 o 
 -27   7   5     2350.43     2174.33    250.78 o 
 -26   7   5      868.27      947.06    183.31 o 
 -25   7   5      377.72      367.59    258.49 o 
 -24   7   5     5510.29     5249.77    417.27 o 
 -23   7   5     5371.83     5850.37    453.41 o 
 -22   7   5      864.85     1011.20    162.12 o 
 -21   7   5     2170.58     1512.52    181.99 o 
 -20   7   5     2349.00     2113.49    149.78 o 
 -19   7   5     1585.95     1632.94    128.89 o 
 -18   7   5        7.05      -10.48     79.26 o 
 -17   7   5     2941.22     2979.40    176.64 o 
 -16   7   5     1529.71     1494.32    115.67 o 
 -15   7   5       18.30      -69.50     69.50 o 
 -14   7   5      745.90      718.13     85.43 o 
 -13   7   5      998.41     1025.14     93.47 o 
 -12   7   5      162.73      143.40    133.96 o 
 -11   7   5     1980.04     2084.40    216.18 o 
 -10   7   5      617.74      673.67     76.33 o 
  -9   7   5     1134.19     1213.37    106.04 o 
  -8   7   5      276.11      307.75     59.93 o 
  -7   7   5     1347.78     1443.58     87.99 o 
  -6   7   5     3745.03     4244.09    203.12 o 
  -5   7   5     2980.21     3032.82    151.13 o 
  -4   7   5     2319.83     2372.42    122.15 o 
  -3   7   5     5906.26     5776.01    266.90 o 
  -2   7   5     5340.47     5101.12    212.86 o 
  -1   7   5    14424.07    14417.67    578.67 o 
   0   7   5     3005.40     3336.72    158.53 o 
   1   7   5     9047.63     8667.64    385.47 o 
   2   7   5     7231.63     7309.74    327.23 o 
   3   7   5       52.80      129.84     63.59 o 
   4   7   5     8644.17     8314.52    422.43 o 
   5   7   5      445.68      409.49     59.22 o 
   6   7   5     1441.78     1687.05    108.54 o 
   7   7   5      386.14      444.83     60.65 o 
   8   7   5      711.28      904.00    104.20 o 
   9   7   5     1400.48     1242.70    119.81 o 
  10   7   5      172.33      137.12     96.71 o 
  11   7   5     3155.24     2801.66    197.14 o 
  12   7   5     3607.60     3506.08    274.11 o 
  13   7   5     1042.17     1245.75    125.70 o 
  14   7   5     1210.69     1048.43    120.11 o 
  15   7   5     2032.13     2079.80    169.73 o 
  16   7   5     3143.65     3311.64    348.40 o 
  17   7   5      925.58      933.85    153.48 o 
  18   7   5      572.29      649.26    141.20 o 
  19   7   5      711.36      578.35    138.77 o 
  20   7   5     2324.17     2197.05    226.09 o 
  21   7   5      194.65      231.58    139.12 o 
  22   7   5     2374.92     2731.73    534.24 o 
  23   7   5     2828.29     3350.57    321.80 o 
  24   7   5     1841.11     1678.86    216.34 o 
  25   7   5      618.69      516.88    169.48 o 
  26   7   5      365.02      481.40    175.48 o 
  27   7   5     1145.74     1100.85    212.19 o 
  28   7   5      221.31      238.83    258.74 o 
  29   7   5      187.94      150.05    409.67 o 
  30   7   5      732.51      369.77    212.19 o 
  31   7   5       30.35      -86.44    202.23 o 
  32   7   5     1013.65     1274.08    262.45 o 
 -32   8   5      185.14     -168.06    291.61 o 
 -31   8   5      100.23      -27.88    286.50 o 
 -30   8   5      212.63       84.41    259.38 o 
 -29   8   5      681.43      527.72    274.73 o 
 -28   8   5      146.08      578.62    263.73 o 
 -27   8   5        1.97     -166.64    166.64 o 
 -26   8   5      182.00      232.40    174.55 o 
 -25   8   5      191.29      286.71    159.41 o 
 -24   8   5      168.40      331.13    165.63 o 
 -23   8   5        2.68       73.38    143.49 o 
 -22   8   5      216.88      337.21    180.47 o 
 -21   8   5     1971.82     1940.92    228.79 o 
 -20   8   5        2.12       63.10     87.86 o 
 -19   8   5        3.02       28.58     85.87 o 
 -18   8   5      182.62      122.39     84.03 o 
 -17   8   5      468.62      610.60     94.40 o 
 -16   8   5       86.67      -23.29     70.80 o 
 -15   8   5      533.80      502.29     97.18 o 
 -14   8   5     1898.71     1880.83    241.03 o 
 -13   8   5     1574.87     1536.60    174.31 o 
 -12   8   5     3611.97     3471.01    197.53 o 
 -11   8   5     4595.59     4429.49    243.24 o 
 -10   8   5     4971.03     5169.64    318.89 o 
  -9   8   5     1952.84     1961.74    127.46 o 
  -8   8   5     2679.98     2208.59    194.43 o 
  -7   8   5     2096.53     1917.39    119.68 o 
  -6   8   5     1438.09     1347.86     86.98 o 
  -5   8   5     1128.15     1113.50     80.86 o 
  -4   8   5      112.81       68.38     49.10 o 
  -3   8   5     2939.80     2905.91    207.38 o 
  -2   8   5       12.47       34.72     62.08 o 
  -1   8   5     1199.22     1242.44     85.30 o 
   0   8   5    19916.34    20006.92    880.76 o 
   1   8   5      120.69      130.29     43.77 o 
   2   8   5     1325.34     1296.45     79.06 o 
   3   8   5     4546.37     3857.26    429.22 o 
   4   8   5      383.37      349.12     90.19 o 
   5   8   5       69.87      131.02     75.11 o 
   6   8   5       55.71      214.49    110.19 o 
   7   8   5     1604.09     1870.77    355.75 o 
   8   8   5     3607.15     3560.36    237.14 o 
   9   8   5      215.18      286.37    102.53 o 
  10   8   5     3476.88     3637.10    355.57 o 
  11   8   5     4714.79     4413.83    286.11 o 
  12   8   5       25.88      116.43     90.94 o 
  13   8   5     1491.00     1410.16    140.06 o 
  14   8   5     2137.04     2321.08    185.38 o 
  15   8   5      206.97      301.93    142.81 o 
  16   8   5      638.90      474.54    116.59 o 
  17   8   5      186.44      204.71    105.88 o 
  18   8   5       28.82      145.46    127.43 o 
  19   8   5       25.61       34.14    216.66 o 
  20   8   5       31.46        7.25    134.20 o 
  21   8   5     3157.59     2539.02    252.58 o 
  22   8   5       34.21       58.71    227.28 o 
  23   8   5      155.87      324.93    160.13 o 
  24   8   5     1292.19     1144.59    201.62 o 
  25   8   5      461.80      493.26    184.76 o 
  26   8   5      292.77      126.26    194.80 o 
  27   8   5       27.52     -140.90    184.22 o 
  28   8   5      410.31      379.45    263.35 o 
  29   8   5      306.25      834.14    491.78 o 
  30   8   5        2.49      349.08    224.47 o 
  31   8   5       71.85      -45.43    218.11 o 
 -31   9   5       77.68      148.48    189.29 o 
 -30   9   5      698.10      635.22    208.11 o 
 -29   9   5       15.27     -267.82    267.82 o 
 -28   9   5        3.15       21.49    243.52 o 
 -27   9   5      870.22      756.66    288.54 o 
 -26   9   5      404.11      552.02    247.10 o 
 -25   9   5       71.66      291.87    242.76 o 
 -24   9   5     1043.27     1041.88    272.68 o 
 -23   9   5     2380.97     2331.02    342.90 o 
 -22   9   5     1019.85      972.34    170.55 o 
 -21   9   5     3273.46     3208.19    283.58 o 
 -20   9   5     2958.18     2877.27    183.33 o 
 -19   9   5     1414.09     1430.19    124.66 o 
 -18   9   5      239.18       84.12     88.45 o 
 -17   9   5      990.75     1065.66    109.92 o 
 -16   9   5     1460.88     1691.13    206.94 o 
 -15   9   5        0.60       -2.68     94.51 o 
 -14   9   5      804.15      889.50     99.89 o 
 -13   9   5        5.69      128.49     76.63 o 
 -12   9   5      800.91      826.07     92.84 o 
 -11   9   5      153.08      196.90     99.65 o 
 -10   9   5       56.94       15.11     65.59 o 
  -9   9   5     1560.07     1702.45    117.25 o 
  -8   9   5      904.52     1007.48    112.72 o 
  -7   9   5       45.42       47.07     57.56 o 
  -6   9   5     3066.27     2978.88    162.86 o 
  -5   9   5     3862.10     3768.27    166.54 o 
  -4   9   5     8682.00     8658.10    359.08 o 
  -3   9   5     4835.19     5042.28    216.22 o 
  -2   9   5     7266.47     7651.40    314.87 o 
  -1   9   5     6260.83     5781.82    306.62 o 
   0   9   5     1048.72     1202.77     98.25 o 
   1   9   5     6698.32     6721.93    405.80 o 
   2   9   5     7089.82     7250.96    436.17 o 
   3   9   5      600.27      572.76    110.75 o 
   4   9   5     8759.49     7896.31    471.92 o 
   5   9   5     4531.25     4615.34    382.94 o 
   6   9   5      419.00      682.87    186.70 o 
   7   9   5     1745.93     1547.96    139.31 o 
   8   9   5      145.61      196.91     90.99 o 
   9   9   5     2348.10     2312.23    179.36 o 
  10   9   5      248.07      408.44    100.77 o 
  11   9   5        3.99       20.50     92.53 o 
  12   9   5     1190.40     1414.12    253.30 o 
  13   9   5       28.11      108.18    100.46 o 
  14   9   5      490.50      299.85    105.81 o 
  15   9   5      810.67      861.63    150.95 o 
  16   9   5      682.47      681.05    122.39 o 
  17   9   5     2574.84     2301.72    192.28 o 
  18   9   5      271.24      377.04    114.28 o 
  19   9   5     2234.51     2604.61    259.62 o 
  20   9   5     2069.58     1897.81    220.99 o 
  21   9   5      397.49      279.83    414.53 o 
  22   9   5     1640.03     1680.21    224.24 o 
  23   9   5     1055.52     1578.73    377.18 o 
  24   9   5      187.05      202.53    178.98 o 
  25   9   5      115.95      277.63    178.61 o 
  26   9   5      147.15      310.86    227.28 o 
  27   9   5      357.63      467.21    213.67 o 
  28   9   5      200.97      -85.04    206.41 o 
  29   9   5       16.38      188.36    211.26 o 
  30   9   5      832.81     1280.39    405.57 o 
 -30  10   5      484.04      359.12    207.35 o 
 -29  10   5      753.82      646.67    210.81 o 
 -28  10   5      361.95      398.52    196.50 o 
 -27  10   5        7.91       40.97    169.33 o 
 -26  10   5      701.90      817.75    348.79 o 
 -25  10   5      212.91      361.42    175.86 o 
 -24  10   5       23.24       19.70    296.86 o 
 -23  10   5      254.58      187.62    158.30 o 
 -22  10   5      450.64      370.96    165.60 o 
 -21  10   5      439.59      422.22    153.53 o 
 -20  10   5        1.33      195.38    195.43 o 
 -19  10   5       35.70       55.74    139.06 o 
 -18  10   5       21.84      -24.60     87.28 o 
 -17  10   5        8.69       17.69     86.76 o 
 -16  10   5       92.28      119.22     83.22 o 
 -15  10   5     1665.85     1863.41    162.31 o 
 -14  10   5     3015.07     3067.63    188.14 o 
 -13  10   5     1487.07     1599.40    109.35 o 
 -12  10   5     3833.16     3848.73    194.60 o 
 -11  10   5     1091.92     1007.07     86.52 o 
 -10  10   5      565.94      686.82     99.66 o 
  -9  10   5     3398.60     3430.25    161.16 o 
  -8  10   5      139.90      192.61     67.63 o 
  -7  10   5     1854.50     2079.53    130.64 o 
  -6  10   5      851.88      912.22     70.15 o 
  -5  10   5     4311.29     4066.65    200.92 o 
  -4  10   5     1680.87     1856.40    128.14 o 
  -3  10   5     2368.02     2284.58    146.42 o 
  -2  10   5       40.40      -26.36     78.09 o 
  -1  10   5      315.90      234.75     73.07 o 
   0  10   5     9067.24     8687.26    449.40 o 
   1  10   5        5.22       66.06     70.29 o 
   2  10   5      672.45      524.68    108.47 o 
   3  10   5     5813.34     6222.44    382.32 o 
   4  10   5     2187.83     1997.87    161.45 o 
   5  10   5     2819.63     2677.50    266.62 o 
   6  10   5      354.30      253.15     96.05 o 
   7  10   5      836.56      985.89    250.83 o 
   8  10   5      433.14      762.21    112.91 o 
   9  10   5     1546.62     1093.17    126.74 o 
  10  10   5     1347.50     1498.58    184.46 o 
  11  10   5      617.01      760.45    119.54 o 
  12  10   5     1174.92     1189.61    140.18 o 
  13  10   5     2232.43     2276.32    190.74 o 
  14  10   5     1437.64     1418.07    151.56 o 
  15  10   5      149.94      200.86    115.22 o 
  16  10   5      164.63       42.58    104.72 o 
  17  10   5       12.02      144.20    120.63 o 
  18  10   5       14.78      -40.83    114.05 o 
  19  10   5        0.36      -21.84    131.52 o 
  20  10   5        7.88      124.45    152.60 o 
  21  10   5      831.09     1119.07    382.17 o 
  22  10   5       12.74      429.24    176.98 o 
  23  10   5      674.66      581.03    187.66 o 
  24  10   5      581.99      221.21    187.97 o 
  25  10   5      234.61      129.86    397.39 o 
  26  10   5      508.16      225.85    196.56 o 
  27  10   5      164.52      134.25    210.14 o 
  28  10   5      369.19      422.92    224.20 o 
  29  10   5      709.76     1053.34    232.42 o 
 -29  11   5        1.59     -140.64    207.63 o 
 -28  11   5        0.76       94.74    195.87 o 
 -27  11   5       68.22     -157.49    192.04 o 
 -26  11   5      123.52      203.32    192.72 o 
 -25  11   5      152.53      162.97    214.23 o 
 -24  11   5      511.20      299.45    182.75 o 
 -23  11   5      768.71      690.36    182.69 o 
 -22  11   5      401.21      445.06    142.11 o 
 -21  11   5     1575.62     1419.04    164.11 o 
 -20  11   5     1616.36     1595.95    240.27 o 
 -19  11   5      406.10      498.45    121.09 o 
 -18  11   5      723.08      553.85    122.27 o 
 -17  11   5     1749.03     1930.21    171.24 o 
 -16  11   5      762.36      899.11    130.78 o 
 -15  11   5      463.29      402.97    108.00 o 
 -14  11   5     1290.38     1470.99    140.38 o 
 -13  11   5      249.98      178.66     76.89 o 
 -12  11   5      737.93      754.14     90.96 o 
 -11  11   5        2.17       -4.24     67.36 o 
 -10  11   5       97.93      105.17     60.72 o 
  -9  11   5     5421.43     5355.57    259.41 o 
  -8  11   5     1177.98     1052.69     91.71 o 
  -7  11   5      425.37      471.34    129.11 o 
  -6  11   5     2657.09     2544.90    172.70 o 
  -5  11   5      264.83      219.94     76.40 o 
  -4  11   5      902.15      969.74     99.14 o 
  -3  11   5      696.14      824.31    103.19 o 
  -2  11   5     6192.82     6176.63    331.45 o 
  -1  11   5     7187.37     7078.28    373.13 o 
   0  11   5     1716.97     1697.23    126.41 o 
   1  11   5     8140.33     8040.54    482.56 o 
   2  11   5     4354.07     4732.17    349.48 o 
   3  11   5      779.08      578.65    107.86 o 
   4  11   5      628.93      628.92    111.60 o 
   5  11   5      995.02     1029.16    134.17 o 
   6  11   5     1201.53     1176.03    151.97 o 
   7  11   5      735.34      577.67    109.36 o 
   8  11   5      790.00      743.92    159.79 o 
   9  11   5     2932.43     2689.39    241.38 o 
  10  11   5      136.87      115.66    107.15 o 
  11  11   5      835.89      881.00    126.13 o 
  12  11   5     1956.87     2271.64    189.38 o 
  13  11   5      538.38      373.96    146.99 o 
  14  11   5     1297.55     1361.88    162.49 o 
  15  11   5      215.49      289.41    139.92 o 
  16  11   5     1898.20     2125.75    346.75 o 
  17  11   5     2160.57     2021.73    188.47 o 
  18  11   5        7.38      -67.84    123.56 o 
  19  11   5      598.28      607.91    145.75 o 
  20  11   5     1303.64     1044.49    163.63 o 
  21  11   5       81.70     -154.00    154.00 o 
  22  11   5      768.80      349.39    178.62 o 
  23  11   5      256.94      506.30    196.84 o 
  24  11   5       19.60       28.69    200.62 o 
  25  11   5      151.95      119.51    227.92 o 
  26  11   5       11.96     -115.98    200.26 o 
  27  11   5       13.20     -170.12    226.13 o 
  28  11   5        0.59     -160.87    214.68 o 
 -27  12   5      118.59       31.42    191.85 o 
 -26  12   5      670.92      601.40    203.46 o 
 -25  12   5      308.02      523.75    208.85 o 
 -24  12   5       16.00      175.73    180.32 o 
 -23  12   5      554.55      177.16    145.76 o 
 -22  12   5      541.04      477.40    154.43 o 
 -21  12   5      512.40      420.28    144.29 o 
 -20  12   5       63.13       67.79    184.19 o 
 -19  12   5      139.29      154.09    125.41 o 
 -18  12   5      133.34      190.37    123.26 o 
 -17  12   5       17.85      156.36    118.05 o 
 -16  12   5      114.64      150.36    114.42 o 
 -15  12   5     1389.78     1621.51    158.43 o 
 -14  12   5       21.14      -67.20    127.21 o 
 -13  12   5      472.01      559.11    115.00 o 
 -12  12   5     1804.17     1677.64    157.32 o 
 -11  12   5     1439.97     1437.41    126.38 o 
 -10  12   5      930.17      899.57    157.81 o 
  -9  12   5      579.70      549.54    118.28 o 
  -8  12   5     3745.26     3679.50    344.59 o 
  -7  12   5     1173.97     1648.32    165.93 o 
  -6  12   5       66.91       35.38     82.88 o 
  -5  12   5      629.10      759.99    168.95 o 
  -4  12   5      194.93      307.82    100.98 o 
  -3  12   5       79.65      -30.47     81.52 o 
  -2  12   5       24.72       82.99     83.10 o 
  -1  12   5        2.58      -19.46     81.49 o 
   0  12   5     2088.14     2031.34    146.62 o 
   1  12   5       66.84       53.46     81.16 o 
   2  12   5       39.56      118.30     84.82 o 
   3  12   5      530.13      459.01    122.00 o 
   4  12   5      518.34      493.96    128.78 o 
   5  12   5      417.02      631.13    172.66 o 
   6  12   5      198.45      110.70    106.61 o 
   7  12   5     1403.22     1718.18    618.05 o 
   8  12   5     2828.90     2403.86    196.00 o 
   9  12   5      407.59      455.58    118.43 o 
  10  12   5      822.02     1137.72    148.94 o 
  11  12   5      769.13      955.78    139.12 o 
  12  12   5      215.82       88.85    109.05 o 
  13  12   5      216.20      516.50    127.01 o 
  14  12   5       11.06      158.92    117.52 o 
  15  12   5     1455.74     1284.26    157.91 o 
  16  12   5      400.79      383.59    133.46 o 
  17  12   5       14.48       30.25    130.20 o 
  18  12   5      715.40     1057.80    243.30 o 
  19  12   5       16.73       26.85    139.18 o 
  20  12   5       64.69      147.76    142.64 o 
  21  12   5     1067.57      970.23    273.50 o 
  22  12   5      359.12      618.14    210.86 o 
  23  12   5      691.25      723.83    211.64 o 
  24  12   5      141.85      141.88    199.19 o 
  25  12   5      207.30      142.83    205.46 o 
  26  12   5      563.46      964.33    232.70 o 
  27  12   5        1.34      225.23    203.81 o 
 -26  13   5       20.14      184.09    209.84 o 
 -25  13   5        0.53     -154.72    201.68 o 
 -24  13   5       40.87        7.62    199.10 o 
 -23  13   5       33.48      -62.12    233.16 o 
 -22  13   5      145.69      395.75    189.19 o 
 -21  13   5      548.35      312.38    284.58 o 
 -20  13   5      964.18      985.36    201.25 o 
 -19  13   5      273.79      150.20    165.76 o 
 -18  13   5      188.09      184.23    163.92 o 
 -17  13   5     1136.21     1238.77    285.22 o 
 -16  13   5     1205.10     1301.04    204.64 o 
 -15  13   5       26.15        7.75    144.96 o 
 -14  13   5     1595.46     1079.23    254.52 o 
 -13  13   5      501.64      133.53    205.15 o 
 -12  13   5       19.99      -61.86    111.39 o 
 -11  13   5      588.90      302.66    119.38 o 
 -10  13   5        2.14      -18.22    111.64 o 
  -9  13   5     1143.89     1215.39    148.32 o 
  -8  13   5      244.48      375.80    153.21 o 
  -7  13   5      433.62      373.70    117.34 o 
  -6  13   5     6103.93     6091.95    520.28 o 
  -5  13   5     2722.37     2989.18    224.98 o 
  -4  13   5      909.73      804.47    133.10 o 
  -3  13   5     2831.97     3284.05    203.36 o 
  -2  13   5     1284.52      970.92    170.55 o 
  -1  13   5       37.42        8.75     90.04 o 
   0  13   5      183.60      171.45     92.40 o 
   1  13   5       12.49       60.20     88.95 o 
   2  13   5      457.22      591.65    137.19 o 
   3  13   5      263.30      350.44     95.37 o 
   4  13   5      860.04     1170.82    144.75 o 
   5  13   5     2846.42     2661.31    210.63 o 
   6  13   5     1226.64     1199.09    234.09 o 
   7  13   5      199.18      213.96    114.74 o 
   8  13   5      110.89       59.21    114.89 o 
   9  13   5      446.60      613.70    133.24 o 
  10  13   5      163.41       16.98    113.20 o 
  11  13   5      142.55       69.82    119.19 o 
  12  13   5       40.83       19.59    133.63 o 
  13  13   5      137.45       86.94    128.18 o 
  14  13   5     1696.27     1554.36    175.66 o 
  15  13   5     1287.80     1693.57    241.98 o 
  16  13   5     1035.90      974.40    159.29 o 
  17  13   5     2067.63     1965.52    202.87 o 
  18  13   5      319.42      137.58    181.25 o 
  19  13   5      909.18     1131.82    177.04 o 
  20  13   5      474.44      354.77    160.96 o 
  21  13   5       58.91       -9.74    164.72 o 
  22  13   5      122.18      151.59    170.74 o 
  23  13   5       75.19      214.06    200.31 o 
  24  13   5        0.58      162.41    220.65 o 
  25  13   5       28.16      215.03    261.05 o 
  26  13   5        1.30     -154.00    217.50 o 
 -24  14   5      146.51       97.46    270.13 o 
 -23  14   5      315.73      350.19    292.38 o 
 -22  14   5       93.83      242.24    279.85 o 
 -21  14   5      711.53      558.41    278.82 o 
 -20  14   5       12.33      100.53    231.76 o 
 -19  14   5       38.71     -130.20    229.97 o 
 -17  14   5        9.11      207.45    238.92 o 
 -16  14   5       39.04      482.95    255.29 o 
 -15  14   5     1374.84     1463.18    302.87 o 
 -14  14   5      898.84     1214.39    202.54 o 
 -13  14   5      473.60      590.50    176.51 o 
 -12  14   5      521.69      524.46    276.39 o 
 -11  14   5     1340.42     1362.90    166.83 o 
 -10  14   5      356.31      522.00    132.16 o 
  -9  14   5        5.38       92.82    169.47 o 
  -8  14   5      842.05     1075.02    147.96 o 
  -7  14   5     1688.03     1846.20    175.18 o 
  -6  14   5      145.61      294.02    121.75 o 
  -5  14   5     1584.46     1560.33    173.21 o 
  -4  14   5     1313.28     1504.58    159.30 o 
  -3  14   5        8.17       81.20    112.26 o 
  -2  14   5       88.07       -0.25    110.52 o 
  -1  14   5      179.42      278.72    116.48 o 
   0  14   5      656.47      811.57    134.73 o 
   1  14   5       10.99      112.94     96.14 o 
   2  14   5        2.04      -45.60     93.93 o 
   3  14   5      625.39      658.97    111.34 o 
   4  14   5     1478.90     1527.11    141.26 o 
   5  14   5     2346.17     2375.17    202.84 o 
   6  14   5     1072.78     1130.79    154.49 o 
   7  14   5      985.19     1136.86    151.90 o 
   8  14   5     1341.70     1508.97    166.71 o 
   9  14   5      572.50      447.22    132.13 o 
  10  14   5      699.98      589.08    136.48 o 
  11  14   5      726.06      736.20    315.69 o 
  12  14   5        2.28     -108.32    127.40 o 
  13  14   5      475.98      413.80    141.98 o 
  14  14   5      922.67     1014.34    303.54 o 
  15  14   5      470.72      209.32    140.46 o 
  16  14   5       27.85      206.89    150.86 o 
  17  14   5        3.24      -87.39    147.03 o 
  18  14   5     1313.69     1294.63    193.78 o 
  19  14   5       31.65       27.18    156.58 o 
  20  14   5      176.05      159.33    164.72 o 
  21  14   5     1040.77     1185.95    192.37 o 
  22  14   5       72.74      168.34    172.34 o 
  23  14   5      315.34      295.87    228.65 o 
  24  14   5        8.58     -209.40    209.40 o 
 -15  15   5      663.80      723.66    302.10 o 
 -14  15   5      550.04      734.01    196.16 o 
 -13  15   5       30.81       90.47    326.66 o 
 -12  15   5      827.74      812.77    192.29 o 
 -11  15   5       48.62       47.54    163.74 o 
 -10  15   5       46.81      204.07    133.69 o 
  -9  15   5      406.85      264.82    175.32 o 
  -8  15   5      279.92      261.01    130.69 o 
  -7  15   5        0.66      -71.95    120.59 o 
  -6  15   5       48.29       69.91    129.83 o 
  -5  15   5       43.99      -95.70    123.43 o 
  -4  15   5      222.91      137.93    218.85 o 
  -3  15   5      444.00      218.01    130.18 o 
  -2  15   5      713.68      720.30    144.20 o 
  -1  15   5      703.95      751.01    143.21 o 
   0  15   5      250.01       58.94    125.00 o 
   1  15   5      767.19      779.95    140.76 o 
   2  15   5       18.15     -120.72    120.72 o 
   3  15   5     1208.49     1168.42    158.54 o 
   4  15   5       36.99      132.23    212.72 o 
   5  15   5      113.32      123.48    126.35 o 
   6  15   5       60.71      100.35    129.72 o 
   7  15   5      140.91       47.14    178.03 o 
   8  15   5       33.87       89.61    127.29 o 
   9  15   5      351.38      200.18    156.00 o 
  10  15   5      188.65      144.68    138.95 o 
  11  15   5      158.38      174.47    143.71 o 
  12  15   5     1230.91     1346.30    192.40 o 
  13  15   5      241.06      249.76    231.25 o 
  14  15   5       74.15       15.68    146.48 o 
  15  15   5     1048.85      645.11    169.78 o 
  16  15   5       46.51      -32.85    154.32 o 
  17  15   5      507.14      582.70    169.86 o 
  18  15   5       26.56       39.04    162.03 o 
  19  15   5      248.32      325.24    180.04 o 
  20  15   5      518.16      474.23    212.53 o 
  21  15   5       11.27      -56.79    176.75 o 
  22  15   5      137.21      267.15    192.16 o 
 -17  16   5       28.47      331.77    339.96 o 
 -16  16   5       74.03      389.84    325.12 o 
 -15  16   5     1435.67     1863.00    386.00 o 
 -14  16   5      916.17      686.57    299.29 o 
 -13  16   5      597.36      630.81    304.40 o 
 -12  16   5      433.50     1123.48    331.01 o 
 -11  16   5     1969.99     1952.28    365.03 o 
 -10  16   5     1382.56     1088.93    198.97 o 
  -9  16   5      519.64      575.00    209.21 o 
  -8  16   5     1188.01     1556.65    188.03 o 
  -7  16   5      466.95      540.87    151.52 o 
  -6  16   5      192.20      141.95    136.36 o 
  -5  16   5      639.31      703.67    157.97 o 
  -4  16   5      567.44      426.35    140.20 o 
  -3  16   5     1472.39     1470.37    182.10 o 
  -2  16   5      124.09      268.55    144.26 o 
  -1  16   5       22.86      -94.74    133.02 o 
   0  16   5       16.33        3.64    135.70 o 
   1  16   5      233.05      138.38    136.02 o 
   2  16   5       34.09     -128.50    128.50 o 
   3  16   5     2041.66     2206.40    210.15 o 
   4  16   5      546.54      394.18    142.62 o 
   5  16   5      950.43     1387.45    176.69 o 
   6  16   5     1128.86     1239.34    295.02 o 
   7  16   5      470.46      474.97    151.14 o 
   8  16   5     2027.62     2327.00    269.49 o 
   9  16   5      219.42       86.42    178.23 o 
  10  16   5     1577.42     1493.22    308.37 o 
  11  16   5     1982.64     1847.25    263.83 o 
  12  16   5      119.63       71.94    154.58 o 
  13  16   5      577.81      174.79    161.57 o 
  14  16   5      777.42     1040.30    176.29 o 
  15  16   5      383.15      248.45    160.81 o 
  16  16   5       91.32      184.85    167.60 o 
  17  16   5       42.13      149.92    166.85 o 
  18  16   5      638.63      669.30    188.07 o 
  19  16   5       10.18       64.36    173.57 o 
 -17  17   5      138.90      469.65    375.52 o 
 -16  17   5       24.19       18.16    322.31 o 
 -15  17   5      193.71       46.30    322.05 o 
 -14  17   5        5.75      322.05    321.80 o 
 -13  17   5       36.54      -79.30    310.29 o 
 -12  17   5      277.81      343.80    316.94 o 
 -11  17   5        6.01     -114.34    275.24 o 
 -10  17   5       40.25      127.90    301.08 o 
  -9  17   5      138.31      260.15    285.47 o 
  -8  17   5       76.12      102.20    300.05 o 
  -7  17   5       25.79      167.52    159.91 o 
  -6  17   5        3.32        6.53    156.35 o 
  -5  17   5       25.66       69.04    159.48 o 
  -4  17   5       37.93      160.72    157.19 o 
  -3  17   5       21.69      147.73    152.80 o 
  -2  17   5      719.21      983.95    200.50 o 
  -1  17   5      505.68      749.31    167.74 o 
   0  17   5       25.11      -92.33    148.92 o 
   1  17   5      361.76      278.19    156.43 o 
   2  17   5      301.88      413.54    158.67 o 
   3  17   5      461.91      476.56    156.89 o 
   4  17   5      283.81       94.79    156.78 o 
   5  17   5        4.74        2.63    152.75 o 
   6  17   5       18.60      -72.08    149.64 o 
   7  17   5        0.65       -8.86    159.09 o 
   8  17   5       10.21       41.05    151.89 o 
   9  17   5      264.85      -51.00    151.08 o 
  10  17   5       48.73      238.15    248.13 o 
  11  17   5        7.06       30.64    196.87 o 
  12  17   5      307.86      302.44    203.99 o 
  13  17   5        0.41      283.52    216.61 o 
  14  17   5       26.61       32.56    217.25 o 
  15  17   5      335.16      316.56    249.28 o 
  16  17   5      120.98      208.61    227.23 o 
  17  17   5       29.06     -142.19    232.83 o 
 -13  18   5      522.92      164.99    340.73 o 
 -12  18   5      668.25     1128.08    380.38 o 
 -11  18   5      611.36      756.92    359.40 o 
 -10  18   5      303.47      348.15    316.17 o 
  -9  18   5        2.71       -5.12    310.54 o 
  -8  18   5      505.17      717.78    316.17 o 
  -7  18   5      917.32      465.81    333.31 o 
  -6  18   5      161.36      226.83    209.32 o 
  -5  18   5     1091.13     1254.28    373.09 o 
  -4  18   5      913.61      594.64    223.20 o 
  -3  18   5      778.34      997.61    186.84 o 
  -2  18   5      106.15      235.91    255.36 o 
  -1  18   5       39.32       66.14    167.53 o 
   0  18   5      221.54      368.61    173.29 o 
   1  18   5      205.64     -124.08    170.13 o 
   2  18   5       12.30      -10.24    168.17 o 
   3  18   5     1399.15     1343.48    206.76 o 
   4  18   5      655.11      483.28    187.61 o 
   5  18   5      847.58      936.48    197.16 o 
   6  18   5     1917.22     1981.67    223.85 o 
   7  18   5      481.57      581.54    178.45 o 
   8  18   5      959.44      738.04    183.84 o 
   9  18   5      282.35      315.26    175.07 o 
  10  18   5      539.49      532.79    181.40 o 
  11  18   5      483.24      474.75    233.74 o 
  12  18   5       60.07      -12.82    229.71 o 
  13  18   5      484.26      482.41    371.68 o 
  -7  19   5       52.06      255.29    317.71 o 
  -6  19   5      179.91      388.56    353.77 o 
  -5  19   5       90.58       37.86    309.52 o 
  -4  19   5       57.19      153.44    216.83 o 
  -3  19   5       11.40        9.35    234.23 o 
  -2  19   5      287.87       96.91    231.63 o 
  -1  19   5      441.38      353.93    234.26 o 
   0  19   5       82.30     -181.90    221.37 o 
   1  19   5      214.91      120.55    181.23 o 
   2  19   5      181.22      174.46    183.96 o 
   3  19   5       47.73      457.44    194.99 o 
   4  19   5      289.10      182.41    183.14 o 
   5  19   5        4.67      -83.97    183.80 o 
   6  19   5       50.97     -175.12    187.42 o 
   7  19   5       43.06      -51.77    188.67 o 
 -34   0   6      172.43      148.88    320.01 o 
 -33   0   6     1129.81     1322.75    347.63 o 
 -32   0   6      199.66      -38.11    292.38 o 
 -31   0   6      341.91      339.96    264.75 o 
 -30   0   6      596.21      357.10    282.15 o 
 -29   0   6        1.67       64.21    232.27 o 
 -28   0   6        6.15     -158.85    211.55 o 
 -27   0   6      408.16      428.21    252.48 o 
 -26   0   6      165.23      141.97    221.52 o 
 -25   0   6      346.40      253.50    198.50 o 
 -24   0   6     2536.25     2190.43    327.43 o 
 -23   0   6       13.87     -183.15    183.15 o 
 -22   0   6      849.16      807.31    208.48 o 
 -21   0   6     1814.95     2120.85    299.54 o 
 -20   0   6      617.74      181.87    179.57 o 
 -19   0   6     2314.92     2380.74    314.12 o 
 -18   0   6     4111.45     4507.99    496.51 o 
 -17   0   6      121.10      212.72    103.47 o 
 -16   0   6       61.67      109.66     97.28 o 
 -15   0   6    33792.00    32806.77   2198.41 o 
 -14   0   6      149.89       74.88     88.96 o 
 -13   0   6      131.46      287.91     92.96 o 
 -12   0   6     9107.51     9307.52    531.68 o 
 -11   0   6       45.42      119.46    114.34 o 
 -10   0   6       55.69        4.50     71.90 o 
  -9   0   6     1724.41     1785.04    160.61 o 
  -8   0   6      632.11      648.98    267.95 o 
  -7   0   6      437.06      444.02     81.02 o 
  -6   0   6     8958.56     8933.19    630.22 o 
  -5   0   6      919.93      898.58    102.10 o 
  -4   0   6      778.67      922.55    110.38 o 
  -3   0   6    65851.32    65355.72   4481.30 o 
  -2   0   6     6680.22     6641.81    471.67 o 
  -1   0   6     2489.11     2765.62    212.55 o 
   0   0   6    12440.69    10022.30   1003.76 o 
   1   0   6     2382.31     2474.51    194.48 o 
   2   0   6     3693.60     3853.91    286.48 o 
   3   0   6    44218.27    42123.89   2895.36 o 
   4   0   6      781.32      740.68     93.28 o 
   5   0   6     1142.74     1377.67    128.50 o 
   6   0   6     4597.91     4795.47    350.80 o 
   7   0   6      492.05      529.42     87.26 o 
   8   0   6       62.67      -18.57     70.72 o 
   9   0   6        5.25      -35.54     68.63 o 
  10   0   6       34.72      -34.62     81.09 o 
  11   0   6      608.28      533.59    112.42 o 
  12   0   6    14036.20    14095.29    985.52 o 
  13   0   6        8.14       54.28     82.30 o 
  14   0   6        0.30       28.85    113.32 o 
  15   0   6    24803.36    24757.08   1712.95 o 
  16   0   6     1542.57     1487.04    153.48 o 
  17   0   6     1269.72     1331.35    153.58 o 
  18   0   6     9744.69    10313.96    737.58 o 
  19   0   6     1366.42     1379.13    162.60 o 
  20   0   6     2436.28     2229.55    267.95 o 
  21   0   6     4688.83     5165.64    398.93 o 
  22   0   6      100.19      -17.38    131.48 o 
  23   0   6      190.18      168.38    120.01 o 
  24   0   6     2539.38     2998.81    267.20 o 
  25   0   6       83.44      253.24    131.65 o 
  26   0   6      544.80      413.63    223.57 o 
  27   0   6      386.98      545.11    237.64 o 
  28   0   6      106.26       15.35    212.83 o 
  29   0   6       15.97      137.37    246.85 o 
  30   0   6      819.63      669.43    276.52 o 
  31   0   6      122.57      126.62    248.13 o 
  32   0   6      240.92      497.53    273.96 o 
  33   0   6     1580.66     1592.62    362.21 o 
  34   0   6       90.71      174.71    317.19 o 
 -34   1   6       25.95      102.06    222.55 o 
 -33   1   6       91.58      149.90    218.99 o 
 -32   1   6        5.77       70.10    254.91 o 
 -31   1   6        1.16       37.78    189.12 o 
 -30   1   6      105.02     -113.08    175.22 o 
 -29   1   6        3.53       47.18    164.32 o 
 -28   1   6       15.53       27.17    164.48 o 
 -27   1   6      115.20      191.84    219.73 o 
 -26   1   6      200.40       -6.94    142.71 o 
 -25   1   6      119.28      196.44    143.96 o 
 -24   1   6       30.58     -124.62    124.62 o 
 -23   1   6       30.43      312.23    142.35 o 
 -22   1   6       28.22       24.74    118.41 o 
 -21   1   6      366.49      300.08    120.61 o 
 -20   1   6      133.00      248.17    126.96 o 
 -19   1   6        6.14      -63.05    101.92 o 
 -18   1   6     4173.67     3617.87    240.10 o 
 -17   1   6      633.37      629.37    101.33 o 
 -16   1   6      238.31      245.02     81.83 o 
 -15   1   6     1665.43     1673.11    116.38 o 
 -14   1   6      574.21      585.38     72.15 o 
 -13   1   6     1132.94     1118.37     80.94 o 
 -12   1   6        0.49       70.98     64.90 o 
 -11   1   6      709.15      603.31     81.38 o 
 -10   1   6       68.96       91.34     63.42 o 
  -9   1   6       73.59       88.21     52.49 o 
  -8   1   6        1.62       43.37     88.32 o 
  -7   1   6      132.85      233.27     39.57 o 
  -6   1   6     2100.67     2029.87    104.97 o 
  -5   1   6      827.63      836.95     56.72 o 
  -4   1   6       59.00       81.88     33.51 o 
  -3   1   6      365.39      346.39     39.93 o 
  -2   1   6       60.89       62.91     34.39 o 
  -1   1   6      310.60      298.44     49.50 o 
   0   1   6      901.17      844.83     98.36 o 
   1   1   6     1604.82     1724.01    103.06 o 
   2   1   6     1021.51     1014.29    114.16 o 
   3   1   6        7.78       -4.51     43.54 o 
   4   1   6       80.43       27.09     45.52 o 
   5   1   6     1795.45     1793.11    108.05 o 
   6   1   6       71.51       74.18     46.12 o 
   7   1   6      458.51      556.63     60.85 o 
   8   1   6      568.93      520.26     60.22 o 
   9   1   6       14.26       32.72     56.82 o 
  10   1   6      485.78      497.48     63.48 o 
  11   1   6      256.33      301.49     66.94 o 
  12   1   6      519.82      590.19     71.55 o 
  13   1   6        2.64      -54.82     54.82 o 
  14   1   6     1939.08     1952.69    126.28 o 
  15   1   6     3987.92     4061.87    247.15 o 
  16   1   6      135.26      -37.18     66.52 o 
  17   1   6      575.60      643.97     83.76 o 
  18   1   6     2352.52     2690.00    284.56 o 
  19   1   6       64.19        1.85     74.43 o 
  20   1   6       85.89      135.65     80.20 o 
  21   1   6      271.21       90.35     83.42 o 
  22   1   6        0.18      -67.10     97.86 o 
  23   1   6       21.71       85.92    102.14 o 
  24   1   6      330.57      356.12    110.21 o 
  25   1   6      126.29       33.38    112.22 o 
  26   1   6      238.67      268.60    121.59 o 
  27   1   6       15.56       34.44    202.86 o 
  28   1   6      114.77     -100.96    120.03 o 
  29   1   6      164.82       72.49    174.19 o 
  30   1   6      367.41      332.05    176.54 o 
  31   1   6        7.07      -35.32    187.47 o 
  32   1   6        0.20      -65.60    198.04 o 
  33   1   6      289.55      277.60    205.04 o 
 -34   2   6       20.69      -83.75    221.11 o 
 -33   2   6      976.37     1131.68    242.15 o 
 -32   2   6       65.67       22.61    195.88 o 
 -31   2   6        2.62      113.47    199.33 o 
 -30   2   6      332.35      351.50    190.42 o 
 -29   2   6       15.10       70.57    174.34 o 
 -28   2   6       27.65      -34.41    170.74 o 
 -27   2   6       20.98     -135.71    153.94 o 
 -26   2   6      397.46      427.88    159.95 o 
 -25   2   6       40.64      -44.17    147.94 o 
 -24   2   6     1393.17     1482.24    288.29 o 
 -23   2   6       57.72     -117.40    122.53 o 
 -22   2   6      689.51      707.31    145.14 o 
 -21   2   6     9572.26    11001.50    788.83 o 
 -20   2   6       31.70        5.54    157.45 o 
 -19   2   6     1043.90      944.10    118.02 o 
 -18   2   6     8886.20     9592.26    551.65 o 
 -17   2   6        1.96       34.14     85.95 o 
 -16   2   6      276.29      165.38     80.42 o 
 -15   2   6    22641.21    22231.90    955.84 o 
 -14   2   6       11.13       44.57     66.81 o 
 -13   2   6       24.09      -37.83     64.21 o 
 -12   2   6     4345.40     4005.64    215.72 o 
 -11   2   6      958.44      848.29     78.14 o 
 -10   2   6      156.89      101.46     56.07 o 
  -9   2   6     2685.25     2774.80    226.77 o 
  -8   2   6     3516.51     4207.00    223.91 o 
  -7   2   6     2178.91     2434.68    121.84 o 
  -6   2   6       43.95       54.17     38.34 o 
  -5   2   6       11.96       13.91     35.98 o 
  -4   2   6       17.28       27.39     36.17 o 
  -3   2   6    42735.59    41010.89   1793.57 o 
  -2   2   6     1065.75     1112.12    104.36 o 
  -1   2   6      120.44       89.92     37.12 o 
   0   2   6    60857.20    57982.46   2535.74 o 
   1   2   6       11.66       39.02     37.65 o 
   2   2   6      111.52      148.44     39.39 o 
   3   2   6    27218.16    25507.03   1117.47 o 
   4   2   6      554.62      671.48     61.50 o 
   5   2   6      122.13       85.50     46.18 o 
   6   2   6      242.74      355.05     52.91 o 
   7   2   6     3125.77     3017.46    163.54 o 
   8   2   6     1733.20     1657.39    105.42 o 
   9   2   6      284.58      428.04     59.00 o 
  10   2   6      279.59      280.48     87.80 o 
  11   2   6      197.93       94.67     65.69 o 
  12   2   6     2767.97     2987.02    217.65 o 
  13   2   6       46.81      196.69     61.43 o 
  14   2   6      106.52       99.61     61.80 o 
  15   2   6    24103.60    24472.69   1199.49 o 
  16   2   6       97.39       33.00     92.38 o 
  17   2   6       42.53       82.91     88.17 o 
  18   2   6    12298.37    12308.58    611.78 o 
  19   2   6      134.68       67.72     88.82 o 
  20   2   6      403.04      269.41    141.49 o 
  21   2   6     8358.86     8376.84    494.27 o 
  22   2   6      215.47      117.63    103.87 o 
  23   2   6      682.31      761.83    121.26 o 
  24   2   6     2479.69     2538.32    198.85 o 
  25   2   6       10.19      -79.14    112.11 o 
  26   2   6      268.69      144.32    121.85 o 
  27   2   6       38.01      103.64    125.10 o 
  28   2   6       14.43       19.57    127.99 o 
  29   2   6       29.50       -6.04    143.52 o 
  30   2   6      306.67      255.63    150.23 o 
  31   2   6       12.39     -121.12    175.59 o 
  32   2   6        1.37      180.85    267.31 o 
  33   2   6      801.47      874.84    338.68 o 
 -33   3   6       47.04      113.00    204.64 o 
 -32   3   6      123.09      122.68    199.77 o 
 -31   3   6      147.91       81.52    195.06 o 
 -30   3   6        4.15      -82.56    181.41 o 
 -29   3   6       16.84      131.70    183.44 o 
 -28   3   6       61.36      123.12    173.73 o 
 -27   3   6      268.73       93.03    159.50 o 
 -26   3   6       14.06      109.12    153.88 o 
 -25   3   6       19.71       43.15    150.34 o 
 -24   3   6     2013.32     2072.91    282.92 o 
 -23   3   6      981.94     1090.48    171.06 o 
 -22   3   6      264.49      496.04    194.54 o 
 -21   3   6      331.09      292.69    187.89 o 
 -20   3   6      280.92      334.24    133.50 o 
 -19   3   6       59.82      -69.39     89.47 o 
 -18   3   6     2894.08     2608.85    270.70 o 
 -17   3   6      215.60      191.25     75.09 o 
 -16   3   6      202.83      216.50     76.20 o 
 -15   3   6        5.64       46.42     65.81 o 
 -14   3   6      849.46      847.10     84.93 o 
 -13   3   6       58.46      -10.84     58.48 o 
 -12   3   6       13.04      -45.43     56.44 o 
 -11   3   6      104.96      146.49     59.50 o 
 -10   3   6      200.66      285.19     78.24 o 
  -9   3   6      241.83      251.53     57.33 o 
  -8   3   6        3.76       18.11     46.10 o 
  -7   3   6      639.15      620.65     61.46 o 
  -6   3   6      595.60      581.96     85.07 o 
  -5   3   6      282.82      227.69     62.00 o 
  -4   3   6      894.68     1018.77    139.94 o 
  -3   3   6      154.77       45.79     39.75 o 
  -2   3   6      119.45       82.42     29.46 o 
  -1   3   6     2056.95     1896.76    136.21 o 
   0   3   6      696.97      692.74     55.38 o 
   1   3   6     1391.44     1382.05     80.03 o 
   2   3   6       11.22       46.66     38.11 o 
   3   3   6       10.52       26.41     44.54 o 
   4   3   6        9.11       21.24     40.98 o 
   5   3   6       68.53       16.09     40.08 o 
   6   3   6      634.41      618.72     72.99 o 
   7   3   6     1851.84     1908.55    116.27 o 
   8   3   6       36.15       74.33     49.64 o 
   9   3   6     1823.92     1978.05    119.42 o 
  10   3   6      793.61      770.18     73.13 o 
  11   3   6      104.67       92.64     56.29 o 
  12   3   6      447.19      657.63    137.76 o 
  13   3   6      366.97      458.34    102.94 o 
  14   3   6      129.28      126.46     63.13 o 
  15   3   6      294.21      212.00     83.79 o 
  16   3   6       40.17      -10.73     77.95 o 
  17   3   6      368.03      289.08    144.76 o 
  18   3   6     2165.22     2376.48    177.99 o 
  19   3   6       86.28      -22.96     92.86 o 
  20   3   6       54.42       75.03    125.19 o 
  21   3   6       41.37      113.51    100.48 o 
  22   3   6      268.24      330.77    106.57 o 
  23   3   6      419.93      394.39    137.84 o 
  24   3   6      719.51      462.69    120.85 o 
  25   3   6       67.24      -49.35    116.40 o 
  26   3   6        2.73       -6.12    121.27 o 
  27   3   6      453.43      976.58    641.68 o 
  28   3   6        4.67     -154.50    157.91 o 
  29   3   6        3.43      -54.77    191.60 o 
  30   3   6       52.07      139.60    179.23 o 
  31   3   6       59.49       85.59    354.16 o 
  32   3   6      152.06       93.44    202.97 o 
  33   3   6      144.82      344.61    210.64 o 
 -33   4   6     1290.66     1221.05    251.09 o 
 -32   4   6      140.37      140.46    205.39 o 
 -31   4   6       89.45      -83.25    184.27 o 
 -30   4   6     1184.83     1300.95    227.21 o 
 -29   4   6       96.70       -2.09    191.08 o 
 -28   4   6        0.14      -61.03    168.00 o 
 -27   4   6        8.22      120.43    156.90 o 
 -26   4   6       87.28      220.29    156.38 o 
 -25   4   6        0.35      -84.88    148.35 o 
 -24   4   6     3893.40     3194.30    294.05 o 
 -23   4   6     1228.90     1180.41    178.03 o 
 -22   4   6       48.16     -107.96    125.39 o 
 -21   4   6    21692.71    20992.34   2064.32 o 
 -20   4   6      597.67      385.65    106.99 o 
 -19   4   6       16.51      -42.31     94.28 o 
 -18   4   6    10144.91    10660.77    526.74 o 
 -17   4   6      153.76      174.29     77.10 o 
 -16   4   6       19.78       38.89     75.16 o 
 -15   4   6    10370.75    10483.94    517.68 o 
 -14   4   6      288.79      261.63     83.40 o 
 -13   4   6      356.58      206.16     81.10 o 
 -12   4   6     6854.78     6968.47    352.27 o 
 -11   4   6       79.76       92.29     59.33 o 
 -10   4   6       11.72       61.18     55.76 o 
  -9   4   6       16.23       25.26     54.81 o 
  -8   4   6       13.35       24.74     56.45 o 
  -7   4   6      337.45      420.08     42.11 o 
  -6   4   6     5867.15     5863.20    340.47 o 
  -5   4   6       11.26      -14.78     38.52 o 
  -4   4   6      287.92      282.75     66.11 o 
  -3   4   6    31631.86    30389.30   1341.30 o 
  -2   4   6       23.34       64.11     32.88 o 
  -1   4   6      508.16      532.55     65.64 o 
   0   4   6    17083.43    17130.87    754.84 o 
   1   4   6       72.83      209.27     58.50 o 
   2   4   6      199.56      207.00     56.61 o 
   3   4   6    31519.60    30002.91   1313.90 o 
   4   4   6        0.14      -35.13     40.66 o 
   5   4   6      848.68      878.19     63.31 o 
   6   4   6     3813.74     3831.50    183.98 o 
   7   4   6       56.04      -41.35     41.35 o 
   8   4   6     1369.41     1375.63     84.59 o 
   9   4   6      218.30      147.82     50.21 o 
  10   4   6      307.82      430.00     88.83 o 
  11   4   6       17.76       66.21     69.59 o 
  12   4   6     5558.62     5998.47    359.36 o 
  13   4   6       57.39       -4.07     72.86 o 
  14   4   6      109.82       79.17     75.56 o 
  15   4   6     7774.30     7549.75    447.76 o 
  16   4   6      348.58      371.15    104.18 o 
  17   4   6        0.28       90.21    141.89 o 
  18   4   6     9965.03    10141.83    592.81 o 
  19   4   6      395.25      323.12    100.64 o 
  20   4   6      272.29      256.19    100.44 o 
  21   4   6    16938.47    18146.48   1276.05 o 
  22   4   6      648.33      822.65    127.60 o 
  23   4   6      431.34      570.53    171.51 o 
  24   4   6     2694.15     2102.99    229.35 o 
  25   4   6        0.34     -145.59    145.59 o 
  26   4   6       13.76      -67.51    159.07 o 
  27   4   6       62.63       35.37    166.60 o 
  28   4   6      104.99      -27.59    168.37 o 
  29   4   6        8.94      -22.04    184.48 o 
  30   4   6     1124.84      896.50    209.53 o 
  31   4   6      108.51       97.31    185.48 o 
  32   4   6       30.99      198.13    205.61 o 
  33   4   6     1275.31     1203.50    246.46 o 
 -33   5   6      150.32      366.78    218.81 o 
 -32   5   6       12.23      -31.92    208.76 o 
 -31   5   6        6.11     -170.19    189.62 o 
 -30   5   6      225.30       74.25    326.79 o 
 -29   5   6        7.57       60.69    186.26 o 
 -28   5   6        9.55      -21.04    172.17 o 
 -27   5   6      396.69      700.90    185.36 o 
 -26   5   6        5.14     -157.52    157.52 o 
 -25   5   6       17.98     -148.14    148.14 o 
 -24   5   6      984.23     1144.07    270.25 o 
 -23   5   6       32.18      -80.03    132.60 o 
 -22   5   6      685.36      527.69    144.33 o 
 -21   5   6      550.05      570.47    116.48 o 
 -20   5   6     1776.21     1382.59    140.04 o 
 -19   5   6       40.64       87.84     89.02 o 
 -18   5   6     1588.42     1350.76    117.48 o 
 -17   5   6      195.05      197.02     80.03 o 
 -16   5   6      100.70       29.54     73.24 o 
 -15   5   6      106.61        7.02    159.36 o 
 -14   5   6        0.79       77.92     80.02 o 
 -13   5   6      531.67      633.76     96.07 o 
 -12   5   6      630.57      581.65     94.47 o 
 -11   5   6      867.42     1022.12    125.88 o 
 -10   5   6     1069.94     1379.63     99.97 o 
  -9   5   6      197.81      308.92     50.28 o 
  -8   5   6     2312.22     2396.69    125.86 o 
  -7   5   6       16.62       36.38     39.94 o 
  -6   5   6     2412.71     2558.32    117.68 o 
  -5   5   6      119.49      195.25     53.36 o 
  -4   5   6        0.96        8.93     40.91 o 
  -3   5   6     4747.83     5429.82    251.11 o 
  -2   5   6      129.25      170.99     42.27 o 
  -1   5   6      109.05      141.54     60.22 o 
   0   5   6      165.78      195.75     53.17 o 
   1   5   6       93.58      170.99     53.47 o 
   2   5   6        2.18       15.04     96.22 o 
   3   5   6     3779.19     4400.02    214.64 o 
   4   5   6       37.98       68.05     41.14 o 
   5   5   6       12.87      -39.61     39.61 o 
   6   5   6     3755.88     3844.21    184.69 o 
   7   5   6     2883.16     3017.79    170.03 o 
   8   5   6      538.87      661.64     73.04 o 
   9   5   6      256.88      301.49     63.57 o 
  10   5   6      252.12      172.71     64.76 o 
  11   5   6      455.08      542.64    121.29 o 
  12   5   6     1561.58     1384.63    199.50 o 
  13   5   6       15.58      119.70     78.33 o 
  14   5   6       48.35       66.01     77.12 o 
  15   5   6       26.98       47.14     81.56 o 
  16   5   6       85.95      -94.17     94.17 o 
  17   5   6      466.92      459.43    109.37 o 
  18   5   6      651.46      868.16    144.26 o 
  19   5   6      301.46      255.84    148.24 o 
  20   5   6      648.43     1251.77    408.77 o 
  21   5   6        2.38       71.90    123.39 o 
  22   5   6       62.09      -77.85    126.15 o 
  23   5   6      134.62      116.11    146.50 o 
  24   5   6      699.35      307.59    224.72 o 
  25   5   6        3.52      -65.24    149.57 o 
  26   5   6        0.21      112.74    159.55 o 
  27   5   6      362.23      223.98    274.60 o 
  28   5   6        3.15       11.59    173.11 o 
  29   5   6        5.12      -87.98    171.92 o 
  30   5   6      285.62      258.04    198.29 o 
  31   5   6        0.15     -148.54    196.53 o 
  32   5   6       13.56      -53.68    207.23 o 
 -32   6   6      120.50      476.13    208.37 o 
 -31   6   6        3.07       34.36    247.87 o 
 -30   6   6      583.39      440.12    208.92 o 
 -29   6   6        7.06        7.30    190.57 o 
 -28   6   6        0.11      -77.59    170.86 o 
 -27   6   6     1304.04     1264.33    216.28 o 
 -26   6   6      610.69      429.52    269.36 o 
 -25   6   6      380.91      268.10    158.37 o 
 -24   6   6     3778.75     4435.21    371.89 o 
 -23   6   6      652.46      583.67    161.63 o 
 -22   6   6        0.72       96.73    130.89 o 
 -21   6   6    10397.12    10569.07    611.45 o 
 -20   6   6     1301.16     1455.77    128.22 o 
 -19   6   6       56.25      109.67     88.91 o 
 -18   6   6     8094.02     8570.25    436.57 o 
 -17   6   6       75.33      176.12     86.83 o 
 -16   6   6       89.71      167.75     81.72 o 
 -15   6   6     8457.44     8591.42    507.95 o 
 -14   6   6       90.14      221.27     88.08 o 
 -13   6   6       16.54       30.41     80.40 o 
 -12   6   6     3661.38     4001.58    288.52 o 
 -11   6   6        2.48       13.88     73.80 o 
 -10   6   6       21.15       27.88     72.76 o 
  -9   6   6      762.70      903.05     81.39 o 
  -8   6   6      110.39       56.31     45.29 o 
  -7   6   6      698.47      711.01     57.09 o 
  -6   6   6     2632.00     2562.29    118.74 o 
  -5   6   6     2761.99     2752.42    125.73 o 
  -4   6   6      203.50      201.06     72.64 o 
  -3   6   6    34856.07    34320.26   1364.92 o 
  -2   6   6        8.53      -24.68     44.46 o 
  -1   6   6      564.61      694.05     65.62 o 
   0   6   6    40962.51    39985.64   1956.54 o 
   1   6   6     1245.36     1266.22    123.65 o 
   2   6   6       44.06       58.32     51.59 o 
   3   6   6    34722.41    33941.21   1658.72 o 
   4   6   6     1020.12     1100.02    181.14 o 
   5   6   6      969.07     1043.15     85.16 o 
   6   6   6     6153.86     6265.66    323.35 o 
   7   6   6      486.78      432.84     68.50 o 
   8   6   6       16.37       92.55     60.97 o 
   9   6   6      977.03     1094.26    115.80 o 
  10   6   6        6.18        8.10     64.54 o 
  11   6   6        4.69       10.35    117.45 o 
  12   6   6     3952.22     4210.53    275.92 o 
  13   6   6       29.86       80.51     89.20 o 
  14   6   6       45.03      112.78    107.60 o 
  15   6   6     5185.92     5477.46    421.49 o 
  16   6   6      805.79      559.16    128.44 o 
  17   6   6       24.61       70.28    115.39 o 
  18   6   6     5789.69     5923.20    456.25 o 
  19   6   6     1529.79     1136.05    168.39 o 
  20   6   6       39.04      -66.78    134.42 o 
  21   6   6     6454.67     6665.21    744.38 o 
  22   6   6      195.77       71.75    139.26 o 
  23   6   6       35.91      187.16    154.20 o 
  24   6   6     2747.42     2700.49    275.07 o 
  25   6   6      184.52      379.03    270.89 o 
  26   6   6      824.57      701.05    270.38 o 
  27   6   6      413.37      372.84    500.22 o 
  28   6   6       12.55        7.76    180.63 o 
  29   6   6       85.68      -37.68    187.00 o 
  30   6   6      555.95      850.00    213.78 o 
  31   6   6      118.50       34.77    209.61 o 
  32   6   6       19.92     -138.17    216.11 o 
 -31   7   6        8.81      155.17    212.98 o 
 -30   7   6      157.12      146.90    205.94 o 
 -29   7   6      100.36      -88.93    189.33 o 
 -28   7   6      181.18      329.24    186.42 o 
 -27   7   6      948.36     1063.98    209.35 o 
 -26   7   6      319.90      317.17    166.14 o 
 -25   7   6      493.97      138.54    166.31 o 
 -24   7   6     1142.68     1558.89    725.58 o 
 -23   7   6      373.23      209.39    320.90 o 
 -22   7   6      174.42      255.33    144.66 o 
 -21   7   6     1105.77     1053.99    138.42 o 
 -20   7   6      690.60      559.37    105.92 o 
 -19   7   6      169.40      221.59     93.72 o 
 -18   7   6       32.98      110.56     85.75 o 
 -17   7   6      516.24      432.60    119.37 o 
 -16   7   6      211.15      155.24     86.39 o 
 -15   7   6     1230.01     1014.31    120.92 o 
 -14   7   6      121.21       -8.91     85.58 o 
 -13   7   6      688.07      714.16    104.61 o 
 -12   7   6     3122.35     3038.57    222.86 o 
 -11   7   6       11.97        9.21     75.52 o 
 -10   7   6       46.60      178.94     98.55 o 
  -9   7   6     2697.75     2568.24    153.76 o 
  -8   7   6        0.04        1.21     52.58 o 
  -7   7   6        8.82      -63.92     63.92 o 
  -6   7   6     3936.87     3776.72    220.88 o 
  -5   7   6       32.75       27.34     45.49 o 
  -4   7   6       19.31      -41.63     43.24 o 
  -3   7   6     2678.18     2679.37    123.48 o 
  -2   7   6      968.16      927.57     77.95 o 
  -1   7   6     1240.87     1186.43     70.57 o 
   0   7   6      286.04      277.70     96.07 o 
   1   7   6     1774.52     1757.59    116.08 o 
   2   7   6      599.63      662.51     92.93 o 
   3   7   6     3897.07     3661.44    289.13 o 
   4   7   6        9.02       50.92     56.53 o 
   5   7   6      197.02      105.47    112.35 o 
   6   7   6     5546.53     5379.26    283.90 o 
   7   7   6        0.35      -62.97    102.43 o 
   8   7   6       99.00      124.31     80.04 o 
   9   7   6     2613.65     2607.46    190.44 o 
  10   7   6        6.65      -84.61     84.61 o 
  11   7   6      137.50       85.94     88.25 o 
  12   7   6     5347.48     5886.19    367.50 o 
  13   7   6      440.09      348.18     98.27 o 
  14   7   6      236.93      121.50     98.67 o 
  15   7   6     2411.74     2474.65    488.71 o 
  16   7   6      193.29      129.27    163.58 o 
  17   7   6        8.80     -101.51    185.97 o 
  18   7   6       59.14       92.27    125.17 o 
  19   7   6      146.65       14.64    128.30 o 
  20   7   6      121.07       45.69    130.94 o 
  21   7   6       66.18     -108.76    152.59 o 
  22   7   6      257.78      -33.46    145.36 o 
  23   7   6       62.40       55.46    205.28 o 
  24   7   6     2226.33     2346.89    266.23 o 
  25   7   6      145.37      420.43    328.07 o 
  26   7   6      235.09       77.71    179.52 o 
  27   7   6     1371.36     1397.37    232.14 o 
  28   7   6       95.47      191.98    191.85 o 
  29   7   6      100.70      427.37    214.32 o 
  30   7   6       88.54       -4.60    195.21 o 
  31   7   6       45.36       63.70    211.21 o 
 -31   8   6      120.34      294.68    273.71 o 
 -30   8   6      301.32      232.27    295.96 o 
 -29   8   6       37.62      -44.77    276.78 o 
 -28   8   6       11.79       10.00    191.28 o 
 -27   8   6       55.97      203.45    187.59 o 
 -26   8   6        9.04       25.93    167.44 o 
 -25   8   6        8.98     -154.25    158.74 o 
 -24   8   6     1404.96     1486.21    212.51 o 
 -23   8   6       77.83      208.71    187.50 o 
 -22   8   6       19.46       93.98    125.56 o 
 -21   8   6     9772.40     9857.80    718.74 o 
 -20   8   6      578.56      410.22    134.81 o 
 -19   8   6        0.36       47.89     90.91 o 
 -18   8   6     7003.93     7946.61    408.85 o 
 -17   8   6       27.78       23.90     86.62 o 
 -16   8   6      437.50      367.99    340.22 o 
 -15   8   6     6743.33     6501.58    397.21 o 
 -14   8   6       53.88      -87.30     87.30 o 
 -13   8   6       98.03       71.97     90.11 o 
 -12   8   6     1927.43     2087.34    240.45 o 
 -11   8   6       98.67      268.96     88.66 o 
 -10   8   6      222.68      318.72     86.29 o 
  -9   8   6     1270.71     1132.45     97.64 o 
  -8   8   6      503.63      584.47     81.35 o 
  -7   8   6       10.75      -56.16     56.16 o 
  -6   8   6    10938.57    10386.31    471.50 o 
  -5   8   6      313.36      297.26     64.08 o 
  -4   8   6        4.79      -50.18     50.18 o 
  -3   8   6    19483.20    19211.56    851.31 o 
  -2   8   6      138.31      257.66     51.64 o 
  -1   8   6        2.12       13.03     46.74 o 
   0   8   6    23607.60    22602.10    983.57 o 
   1   8   6      328.74      359.37     84.17 o 
   2   8   6       25.32      -33.20     77.67 o 
   3   8   6    20725.02    19948.81   1144.82 o 
   4   8   6        0.00       67.56     85.25 o 
   5   8   6       58.42      130.15     93.20 o 
   6   8   6     9555.40     9386.54    558.67 o 
   7   8   6       88.08      133.89    119.72 o 
   8   8   6      103.97      139.62     88.55 o 
   9   8   6     3212.28     2897.79    258.07 o 
  10   8   6      960.16     1045.63    124.35 o 
  11   8   6       14.66       11.28     95.22 o 
  12   8   6     2448.93     2586.19    315.99 o 
  13   8   6      110.01      118.32    107.54 o 
  14   8   6       67.76      -97.62     97.62 o 
  15   8   6     9729.01     9860.47    592.54 o 
  16   8   6      140.46      176.56    108.99 o 
  17   8   6      104.25       21.82    205.28 o 
  18   8   6     6593.16     7220.69    548.27 o 
  19   8   6      368.26      324.62    143.79 o 
  20   8   6       13.73        3.56    137.40 o 
  21   8   6     5801.03     6384.75    500.75 o 
  22   8   6      140.76      256.15    296.73 o 
  23   8   6       13.43      -14.29    161.62 o 
  24   8   6      658.84      927.79    206.61 o 
  25   8   6      250.64      359.88    179.88 o 
  26   8   6        1.36       96.86    184.13 o 
  27   8   6        2.82       23.71    189.76 o 
  28   8   6        8.10      189.89    200.83 o 
  29   8   6       17.28       49.67    324.61 o 
  30   8   6      312.60      147.82    232.01 o 
 -30   9   6     1111.91     1347.56    354.28 o 
 -29   9   6      103.63      413.89    299.03 o 
 -28   9   6        0.25      222.80    288.54 o 
 -27   9   6     1261.46     1451.42    336.63 o 
 -26   9   6        0.34      186.99    258.10 o 
 -25   9   6        6.26       41.66    226.64 o 
 -24   9   6      937.41      979.49    191.71 o 
 -23   9   6        1.28     -100.82    149.35 o 
 -22   9   6      177.85      157.62    107.36 o 
 -21   9   6      192.31       83.96    102.17 o 
 -20   9   6      559.43      627.57    111.87 o 
 -19   9   6       63.74       74.78     96.04 o 
 -18   9   6      371.19      416.19    100.38 o 
 -17   9   6       44.38       34.48     95.81 o 
 -16   9   6        1.51      -86.48    117.16 o 
 -15   9   6      763.27      731.66    115.67 o 
 -14   9   6      216.04      191.08    141.33 o 
 -13   9   6       30.49       39.84    102.90 o 
 -12   9   6     3873.12     4112.32    268.07 o 
 -11   9   6      222.74      429.60     95.03 o 
 -10   9   6      130.08      388.59    187.94 o 
  -9   9   6    10063.45    10227.43    519.02 o 
  -8   9   6       82.15      107.85     71.15 o 
  -7   9   6       49.05       29.84     62.30 o 
  -6   9   6     6937.68     7030.70    328.34 o 
  -5   9   6       39.77       51.19     58.99 o 
  -4   9   6       11.70       24.34     57.44 o 
  -3   9   6      370.30      465.80     75.59 o 
  -2   9   6      715.52      872.91    139.64 o 
  -1   9   6      256.47      252.88     73.30 o 
   0   9   6       46.02      174.53     69.92 o 
   1   9   6      416.82      533.53    146.92 o 
   2   9   6      761.04      698.39    102.57 o 
   3   9   6     2295.82     2458.82    182.63 o 
   4   9   6      311.26      408.14     95.51 o 
   5   9   6       97.85       52.22     87.34 o 
   6   9   6     5622.93     5485.31    347.14 o 
   7   9   6       59.05      180.68     96.08 o 
   8   9   6      224.45      301.29    102.09 o 
   9   9   6     4383.56     4763.42    308.40 o 
  10   9   6     1871.21     1587.57    152.82 o 
  11   9   6       86.61      135.85    108.73 o 
  12   9   6     3876.19     3255.14    234.22 o 
  13   9   6       38.32       75.53    112.20 o 
  14   9   6       24.30      -82.39    103.13 o 
  15   9   6      814.53      906.41    246.80 o 
  16   9   6        0.49       42.75    200.48 o 
  17   9   6       27.39       18.36    114.28 o 
  18   9   6      529.47      708.08    161.76 o 
  19   9   6        0.02      -29.37    139.00 o 
  20   9   6      167.63      181.56    161.37 o 
  21   9   6       23.52       84.34    269.23 o 
  22   9   6      189.98      -94.38    219.22 o 
  23   9   6      342.86       80.47    162.46 o 
  24   9   6     1780.52     2474.23    282.76 o 
  25   9   6       26.24     -171.08    171.08 o 
  26   9   6       20.91       51.58    231.24 o 
  27   9   6     1747.38     1644.28    497.66 o 
  28   9   6       27.88     -196.96    196.96 o 
  29   9   6       52.12      -62.76    201.84 o 
 -29  10   6       51.08       31.73    474.38 o 
 -28  10   6       10.55       89.02    266.29 o 
 -27  10   6      186.10      210.27    282.40 o 
 -26  10   6       59.69     -132.76    264.50 o 
 -25  10   6       10.88       47.32    235.59 o 
 -24  10   6      255.10      205.41    253.24 o 
 -23  10   6       56.64      -47.20    166.59 o 
 -22  10   6       38.97      -14.67    160.48 o 
 -21  10   6     3424.13     3688.03    388.82 o 
 -20  10   6      267.36      149.49    109.10 o 
 -19  10   6       36.99      -55.88    104.82 o 
 -18  10   6     5550.42     6298.15    395.33 o 
 -17  10   6      533.33      378.31    106.91 o 
 -16  10   6        0.24       82.45    181.11 o 
 -15  10   6     2573.53     2551.44    345.86 o 
 -14  10   6       42.59       27.39     99.07 o 
 -13  10   6        6.21       62.57     96.34 o 
 -12  10   6      518.06      364.40     98.77 o 
 -11  10   6        4.41      -23.44     79.15 o 
 -10  10   6      515.57      487.84     95.96 o 
  -9  10   6      185.01      179.13     77.37 o 
  -8  10   6      306.55      343.83    100.46 o 
  -7  10   6      630.73      658.73     90.55 o 
  -6  10   6     2462.88     2578.02    162.87 o 
  -5  10   6      227.21       79.04     74.46 o 
  -4  10   6      128.07      148.62     75.75 o 
  -3  10   6    19673.23    20913.59   1043.93 o 
  -2  10   6       49.30       23.98     71.94 o 
  -1  10   6       19.31      113.51     79.27 o 
   0  10   6    32929.05    32691.45   1620.77 o 
   1  10   6        2.97      -26.50     74.76 o 
   2  10   6       10.76      -26.72     89.34 o 
   3  10   6    19064.43    17909.34   1034.82 o 
   4  10   6        4.70       20.46     99.31 o 
   5  10   6        0.08      -95.25     99.45 o 
   6  10   6     1187.95     1347.50    141.37 o 
   7  10   6      612.72      709.45    117.12 o 
   8  10   6      454.19      627.79    136.82 o 
   9  10   6      919.59     1097.60    135.57 o 
  10  10   6       45.41      186.18    153.74 o 
  11  10   6      150.60      233.20    186.41 o 
  12  10   6      997.05     1351.06    150.34 o 
  13  10   6       39.04      -29.47    103.91 o 
  14  10   6       64.15       73.81    110.25 o 
  15  10   6     1859.12     2070.71    263.84 o 
  16  10   6      327.65      367.72    180.91 o 
  17  10   6       71.14      327.07    130.49 o 
  18  10   6     3924.48     4400.48    312.81 o 
  19  10   6      293.50      309.48    148.79 o 
  20  10   6       43.75      155.57    163.46 o 
  21  10   6     3522.92     3701.21    352.88 o 
  22  10   6       46.11      146.03    173.83 o 
  23  10   6       99.00      420.22    190.40 o 
  24  10   6      477.02      191.67    190.50 o 
  25  10   6        9.13      -32.11    186.84 o 
  26  10   6        9.85     -138.10    199.16 o 
  27  10   6      121.47     -164.75    358.89 o 
  28  10   6       15.87     -214.49    214.49 o 
 -27  11   6      948.83      954.42    220.49 o 
 -26  11   6        3.55     -150.89    170.29 o 
 -25  11   6      106.78      149.14    184.96 o 
 -24  11   6     2250.51     1889.69    586.55 o 
 -23  11   6       87.25      233.55    157.24 o 
 -22  11   6       80.39       87.27    161.34 o 
 -21  11   6      409.27      556.23    142.66 o 
 -20  11   6        0.08      167.17    123.86 o 
 -19  11   6      178.66      127.70    115.91 o 
 -18  11   6      112.19      125.39    117.88 o 
 -17  11   6       32.16      165.29    109.91 o 
 -16  11   6        1.84       66.71    107.47 o 
 -15  11   6     1257.68     1171.70    134.25 o 
 -14  11   6      176.35      112.36    128.04 o 
 -13  11   6        8.69      -74.96     84.52 o 
 -12  11   6     6013.56     5305.83    260.79 o 
 -11  11   6     1023.83      951.10    124.87 o 
 -10  11   6      161.02      180.12    104.51 o 
  -9  11   6     5966.59     6875.20    423.81 o 
  -8  11   6     1242.06     1100.13    161.81 o 
  -7  11   6     2618.54     2495.69    204.65 o 
  -6  11   6     6067.59     6072.05    328.34 o 
  -5  11   6      152.69      238.69     85.57 o 
  -4  11   6        2.03      -60.23     79.46 o 
  -3  11   6     4088.67     3733.14    219.18 o 
  -2  11   6      621.23      660.67    102.96 o 
  -1  11   6      551.34      584.51     94.01 o 
   0  11   6      566.32      484.93     90.67 o 
   1  11   6     1777.79     1812.48    168.18 o 
   2  11   6       36.14      148.01    107.41 o 
   3  11   6     3778.43     3995.08    423.43 o 
   4  11   6       46.75      122.52    105.38 o 
   5  11   6        4.92     -100.32    100.32 o 
   6  11   6     2797.76     3319.00    272.34 o 
   7  11   6     2343.25     1980.88    172.39 o 
   8  11   6     1193.93     1077.11    140.88 o 
   9  11   6     3683.22     3774.28    321.95 o 
  10  11   6      529.87      547.38    124.28 o 
  11  11   6      609.16      549.77    201.45 o 
  12  11   6     2570.70     2860.78    222.18 o 
  13  11   6      172.56      217.83    117.70 o 
  14  11   6       36.78        5.81    195.51 o 
  15  11   6     1072.03     1228.84    280.37 o 
  16  11   6        0.38       89.15    128.61 o 
  17  11   6       15.79     -128.87    128.87 o 
  18  11   6      285.06      373.72    144.89 o 
  19  11   6       18.48      -55.71    136.30 o 
  20  11   6       14.43      173.75    149.01 o 
  21  11   6      469.18      648.61    205.02 o 
  22  11   6       77.83       24.18    179.52 o 
  23  11   6       38.06       81.32    188.36 o 
  24  11   6     2052.38     2249.33    423.10 o 
  25  11   6        6.93      -23.44    206.24 o 
  26  11   6       64.89      -39.06    205.67 o 
  27  11   6      685.22      988.33    237.60 o 
 -26  12   6      177.30      306.62    202.60 o 
 -25  12   6       37.09      438.63    493.06 o 
 -24  12   6       74.30       18.88    161.28 o 
 -23  12   6        5.00     -146.42    146.42 o 
 -22  12   6       18.74       40.97    147.40 o 
 -21  12   6      813.57      621.40    153.52 o 
 -20  12   6       29.85      120.00    186.31 o 
 -19  12   6        3.55       15.80    129.22 o 
 -18  12   6     4113.68     4189.62    354.92 o 
 -17  12   6      250.49      231.41    150.57 o 
 -16  12   6        5.29      993.96    896.84 o 
 -15  12   6     6959.48     7620.83    825.98 o 
 -14  12   6      936.63      895.56    232.78 o 
 -13  12   6       23.76      -12.53    132.76 o 
 -12  12   6     1081.05     1188.79    441.77 o 
 -11  12   6       37.76      -28.20    106.38 o 
 -10  12   6       38.52      161.37    108.59 o 
  -9  12   6      378.59      212.10    109.48 o 
  -8  12   6      174.35      119.07    102.95 o 
  -7  12   6       84.35      -81.39    112.46 o 
  -6  12   6     8111.45     7443.89    428.62 o 
  -5  12   6      472.75      676.46    100.06 o 
  -4  12   6      328.44      403.60     93.38 o 
  -3  12   6     6595.90     7246.52    517.57 o 
  -2  12   6      429.17      494.54     98.11 o 
  -1  12   6     1382.33     1494.48    128.96 o 
   0  12   6      157.34        1.21     89.69 o 
   1  12   6      674.56      597.93    101.27 o 
   2  12   6     2694.02     2884.91    186.66 o 
   3  12   6     3165.30     3438.99    248.09 o 
   4  12   6      120.93      -10.69    103.99 o 
   5  12   6      503.10      598.65    126.57 o 
   6  12   6     6617.02     6441.62    460.15 o 
   7  12   6      201.13      101.14    116.57 o 
   8  12   6        0.18       47.12    130.76 o 
   9  12   6      256.68      251.48    122.82 o 
  10  12   6       89.57      -53.52    111.36 o 
  11  12   6        0.86       85.12    122.86 o 
  12  12   6     1329.86     1388.10    217.81 o 
  13  12   6      292.61      419.10    194.83 o 
  14  12   6      240.21      106.63    134.14 o 
  15  12   6     5592.95     5747.34    420.60 o 
  16  12   6      112.28      103.41    129.10 o 
  17  12   6      112.57       92.32    141.21 o 
  18  12   6     3503.62     3662.26    301.51 o 
  19  12   6       31.85      -35.32    142.79 o 
  20  12   6        0.10      243.62    158.09 o 
  21  12   6      716.67      818.89    172.28 o 
  22  12   6        7.31       27.95    196.46 o 
  23  12   6        2.34       46.53    194.07 o 
  24  12   6       54.04      -30.57    198.71 o 
  25  12   6        4.30      181.53    220.24 o 
  26  12   6      193.52      202.54    206.93 o 
 -24  13   6      810.62      651.71    216.19 o 
 -23  13   6       50.71      349.95    306.83 o 
 -22  13   6        1.33       66.89    287.65 o 
 -21  13   6      149.78       43.47    178.17 o 
 -20  13   6        0.57      -78.73    176.41 o 
 -19  13   6       23.52     -114.54    168.88 o 
 -18  13   6        2.10     -135.83    244.29 o 
 -17  13   6       28.40     -206.94    206.94 o 
 -16  13   6        0.99     -112.04    232.78 o 
 -15  13   6      830.41     1071.55    262.71 o 
 -14  13   6      163.91      240.69    166.90 o 
 -13  13   6       58.56       13.71    159.45 o 
 -12  13   6     2765.36     3141.01    407.62 o 
 -11  13   6        4.78     -112.23    166.65 o 
 -10  13   6      200.32      292.88    152.91 o 
  -9  13   6     4553.27     5165.29    421.17 o 
  -8  13   6      208.14      123.70    147.31 o 
  -7  13   6      352.67      616.34    156.16 o 
  -6  13   6     7563.03     7953.92    488.21 o 
  -5  13   6      414.06      293.77    119.29 o 
  -4  13   6      149.74      230.06    102.96 o 
  -3  13   6     5008.81     5237.54    295.22 o 
  -2  13   6      197.59      184.66     95.78 o 
  -1  13   6      458.44      455.09    106.26 o 
   0  13   6       29.91       93.70     95.06 o 
   1  13   6      166.05      177.81     95.99 o 
   2  13   6      277.66      289.15    101.50 o 
   3  13   6     5880.23     6214.89    343.44 o 
   4  13   6       43.92       47.01    114.29 o 
   5  13   6      387.49      442.61    125.82 o 
   6  13   6     6505.44     6476.66    414.71 o 
   7  13   6       19.39       56.41    118.76 o 
   8  13   6      248.54      418.31    130.25 o 
   9  13   6     2602.04     3079.76    241.17 o 
  10  13   6      101.63       -3.65    120.87 o 
  11  13   6        0.02     -119.64    119.64 o 
  12  13   6     2840.86     3156.37    261.30 o 
  13  13   6       26.08       31.16    134.11 o 
  14  13   6      236.57      171.72    137.40 o 
  15  13   6      272.23      408.66    261.34 o 
  16  13   6       84.92      112.27    145.61 o 
  17  13   6        2.34     -150.67    150.67 o 
  18  13   6       20.60       33.24    178.70 o 
  19  13   6        8.45      -32.13    188.15 o 
  20  13   6       61.89       24.12    157.05 o 
  21  13   6       57.80      149.13    171.90 o 
  22  13   6       60.46      138.03    216.78 o 
  23  13   6       19.54     -147.94    216.73 o 
  24  13   6      505.38      356.45    213.02 o 
 -20  14   6      108.30       23.28    280.36 o 
 -19  14   6       51.23     -151.95    251.71 o 
 -18  14   6     1996.57     2112.92    368.87 o 
 -17  14   6      147.31      370.40    267.82 o 
 -16  14   6       80.53       68.59    182.35 o 
 -15  14   6     2079.07     2062.10    342.77 o 
 -14  14   6       26.97      268.03    181.20 o 
 -13  14   6       55.32       30.68    174.07 o 
 -12  14   6      303.12      544.85    180.72 o 
 -11  14   6       80.80      104.80    165.06 o 
 -10  14   6      167.51      135.53    154.53 o 
  -9  14   6       53.01      -33.85    149.59 o 
  -8  14   6      147.39      146.17    177.40 o 
  -7  14   6      122.61       32.95    150.60 o 
  -6  14   6      236.87      170.74    158.36 o 
  -5  14   6      241.25      252.03    266.42 o 
  -4  14   6     1366.73     1080.31    152.20 o 
  -3  14   6      454.81      591.93    243.16 o 
  -2  14   6      303.06      120.20    116.65 o 
  -1  14   6      152.98       51.46    101.61 o 
   0  14   6      453.17      536.22    115.02 o 
   1  14   6      287.20       -5.98    104.94 o 
   2  14   6       76.24       30.74    114.64 o 
   3  14   6     1214.81     1194.49    132.18 o 
   4  14   6      836.13      774.16    162.97 o 
   5  14   6      290.58      243.49    131.11 o 
   6  14   6      146.42      153.96    131.08 o 
   7  14   6       19.87        6.43    129.30 o 
   8  14   6       10.68      113.07    181.18 o 
   9  14   6       34.91      162.07    133.74 o 
  10  14   6        4.91      -80.91    137.19 o 
  11  14   6       33.68       70.87    132.68 o 
  12  14   6      212.55      288.17    144.17 o 
  13  14   6        1.71     -130.70    143.38 o 
  14  14   6       80.96      125.88    147.57 o 
  15  14   6     2249.19     1853.87    271.30 o 
  16  14   6      117.02      -13.42    154.78 o 
  17  14   6       16.41     -150.91    157.77 o 
  18  14   6     1565.45     1370.69    203.40 o 
  19  14   6       23.65      -27.21    161.53 o 
  20  14   6       37.87      205.55    300.59 o 
  21  14   6      331.99      394.76    186.44 o 
  22  14   6        2.56      -27.04    182.17 o 
 -18  15   6       11.37      199.27    352.49 o 
 -17  15   6      100.74       99.00    308.50 o 
 -16  15   6        0.45     -115.22    203.23 o 
 -15  15   6     1216.32     1110.19    229.75 o 
 -14  15   6       49.37       36.05    174.99 o 
 -13  15   6       23.41      -82.09    185.88 o 
 -12  15   6     4259.79     4398.43    386.84 o 
 -11  15   6        3.09      175.94    173.90 o 
 -10  15   6      422.05      431.90    189.29 o 
  -9  15   6     4783.09     4530.66    396.54 o 
  -8  15   6        8.99     -161.01    161.01 o 
  -7  15   6       19.86       38.02    165.58 o 
  -6  15   6     2354.39     2510.00    271.76 o 
  -5  15   6      257.96      237.75    176.36 o 
  -4  15   6        1.88     -116.72    167.73 o 
  -3  15   6      177.22      -59.87    190.70 o 
  -2  15   6      349.97      305.21    166.55 o 
  -1  15   6        4.94      -88.67    126.22 o 
   0  15   6        3.63      140.88    127.78 o 
   1  15   6      416.10      225.04    134.17 o 
   2  15   6      114.74       95.48    133.27 o 
   3  15   6       16.81      170.01    134.04 o 
   4  15   6      122.32       60.51    117.17 o 
   5  15   6       17.05       27.08    115.12 o 
   6  15   6     3367.72     3867.74    243.53 o 
   7  15   6        3.85      157.90    142.48 o 
   8  15   6        1.16      112.47    144.32 o 
   9  15   6     7686.54     8010.48    768.56 o 
  10  15   6       29.02     -127.14    152.12 o 
  11  15   6       34.49      204.01    154.15 o 
  12  15   6     3730.90     3515.61    326.46 o 
  13  15   6       80.57      242.46    156.42 o 
  14  15   6       97.86      127.89    157.86 o 
  15  15   6      623.85      344.52    166.08 o 
  16  15   6       47.34       46.36    164.84 o 
  17  15   6        9.98      297.97    173.71 o 
  18  15   6       40.93     -175.65    175.65 o 
  19  15   6       10.30       48.52    173.82 o 
  20  15   6        6.21       27.51    171.21 o 
 -18  16   6      623.93      834.68    377.82 o 
 -17  16   6       80.47      721.87    393.42 o 
 -16  16   6      104.09      227.15    338.94 o 
 -15  16   6      259.33      356.59    326.40 o 
 -14  16   6        0.62      196.71    315.66 o 
 -13  16   6       54.00       24.54    202.77 o 
 -12  16   6        1.44       65.39    199.31 o 
 -11  16   6        0.59       51.66    194.31 o 
 -10  16   6       16.17        1.81    174.05 o 
  -9  16   6       70.03        5.47    188.31 o 
  -8  16   6      273.69      195.22    254.91 o 
  -7  16   6      180.46      -23.46    186.15 o 
  -6  16   6       42.44     -170.08    170.08 o 
  -5  16   6      754.56      716.15    312.46 o 
  -4  16   6      200.22      152.34    188.98 o 
  -3  16   6      510.56      471.07    187.93 o 
  -2  16   6       10.66      151.27    188.26 o 
  -1  16   6      183.96        1.07    142.19 o 
   0  16   6       22.75     -113.18    141.52 o 
   1  16   6       41.90       83.61    144.06 o 
   2  16   6        0.45      294.96    151.76 o 
   3  16   6      958.94     1502.91    190.83 o 
   4  16   6      793.51      993.71    290.93 o 
   5  16   6       23.23       -8.76    145.77 o 
   6  16   6      299.53      239.94    145.58 o 
   7  16   6      211.89      309.62    155.87 o 
   8  16   6       18.59     -198.25    198.25 o 
   9  16   6       31.81        6.23    191.71 o 
  10  16   6        7.68      -24.25    157.00 o 
  11  16   6        0.28      -78.71    155.21 o 
  12  16   6       11.28       80.38    162.52 o 
  13  16   6       44.03     -144.62    159.70 o 
  14  16   6       32.34     -143.46    172.80 o 
  15  16   6      390.14      382.24    225.09 o 
  16  16   6       41.36       66.25    175.18 o 
  17  16   6       39.16      102.48    179.57 o 
  18  16   6      633.08      394.39    199.22 o 
 -15  17   6      743.33      978.18    391.12 o 
 -14  17   6       33.60      224.59    318.22 o 
 -13  17   6       16.12      -37.35    301.08 o 
 -12  17   6     1332.60     1018.35    365.54 o 
 -11  17   6       15.67      127.13    327.94 o 
 -10  17   6       29.09      159.26    203.01 o 
  -9  17   6     2525.76     2650.62    816.65 o 
  -8  17   6       61.14      -22.19    187.73 o 
  -7  17   6      158.46       28.42    292.76 o 
  -6  17   6     2774.91     3276.70    634.77 o 
  -5  17   6        6.88      124.33    198.45 o 
  -4  17   6       81.68     -188.10    188.10 o 
  -3  17   6      262.37      511.67    203.97 o 
  -2  17   6        0.78      -42.74    203.07 o 
  -1  17   6        8.22      -35.19    188.33 o 
   0  17   6       11.85      -89.05    151.79 o 
   1  17   6       31.78     -158.00    158.00 o 
   2  17   6      176.15       67.67    158.06 o 
   3  17   6      619.26      499.21    169.94 o 
   4  17   6       55.43        3.22    162.28 o 
   5  17   6       10.32       22.10    162.36 o 
   6  17   6     3107.85     3473.81    570.14 o 
   7  17   6       66.19      166.86    161.10 o 
   8  17   6       85.75       91.32    168.36 o 
   9  17   6     2950.96     2905.66    341.14 o 
  10  17   6        4.31     -208.18    208.18 o 
  11  17   6       19.79       66.26    213.24 o 
  12  17   6     1659.92     1708.34    638.48 o 
  13  17   6       21.06      -51.73    210.32 o 
  14  17   6       30.04      -69.30    235.57 o 
  15  17   6      534.93      475.45    234.06 o 
 -10  18   6        6.64      210.52    318.73 o 
  -9  18   6        6.61      111.02    340.98 o 
  -8  18   6       14.84      283.94    331.26 o 
  -7  18   6        7.61     -180.85    323.33 o 
  -6  18   6       70.26      143.40    217.58 o 
  -5  18   6       95.61      418.61    217.75 o 
  -4  18   6       80.04      293.11    229.99 o 
  -3  18   6      268.50      274.41    220.16 o 
  -2  18   6       27.60     -177.93    222.49 o 
  -1  18   6       82.98      188.37    229.80 o 
   0  18   6       33.12      112.39    222.84 o 
   1  18   6       37.91       40.44    215.55 o 
   2  18   6      173.59       86.10    175.85 o 
   3  18   6      540.39      520.71    190.28 o 
   4  18   6       19.21     -131.21    179.07 o 
   5  18   6       87.38     -126.34    174.39 o 
   6  18   6      234.43      360.59    183.04 o 
   7  18   6       99.28      129.65    212.76 o 
   8  18   6        8.59      -63.57    176.08 o 
   9  18   6       13.99      -97.36    183.61 o 
  10  18   6        0.16       62.99    184.52 o 
 -33   1   7      869.37     1008.36    299.67 o 
 -32   1   7      965.84     1281.38    462.36 o 
 -31   1   7      111.77      187.50    201.43 o 
 -30   1   7      803.35      574.75    201.46 o 
 -29   1   7      597.84      824.41    216.86 o 
 -28   1   7       16.63      139.28    177.74 o 
 -27   1   7     1719.24     1883.31    366.18 o 
 -26   1   7       13.07       95.06    155.79 o 
 -25   1   7      374.13      326.90    162.42 o 
 -24   1   7     2667.80     2769.70    270.80 o 
 -23   1   7      254.53      192.22    149.16 o 
 -22   1   7     3026.98     3229.96    515.44 o 
 -21   1   7     1847.26     2076.16    623.90 o 
 -20   1   7     7944.76     8670.53    634.61 o 
 -19   1   7     3111.86     3083.14    218.36 o 
 -18   1   7      155.26      468.62    103.00 o 
 -17   1   7     3423.86     3670.20    208.39 o 
 -16   1   7     1684.62     1610.83    121.60 o 
 -15   1   7     6656.73     6780.20    311.05 o 
 -14   1   7     9280.32     9083.04    403.19 o 
 -13   1   7     1154.83      962.27    155.54 o 
 -12   1   7     8528.30     7754.11    392.37 o 
 -11   1   7     1837.71     1762.56    198.32 o 
 -10   1   7       92.92      122.39     62.02 o 
  -9   1   7      828.26      863.85     98.69 o 
  -8   1   7      431.60      367.66     81.08 o 
  -7   1   7     2212.75     2140.86    130.53 o 
  -6   1   7      239.79      475.15    125.79 o 
  -5   1   7     3191.61     3253.51    182.39 o 
  -4   1   7     6243.51     5614.10    254.08 o 
  -3   1   7      816.50      792.36     71.76 o 
  -2   1   7     8762.02     8387.99    419.38 o 
  -1   1   7     4525.60     4060.36    219.46 o 
   0   1   7     1730.36     1550.43    127.82 o 
   1   1   7     6410.22     6408.33    325.95 o 
   2   1   7     6913.69     6534.91    332.03 o 
   3   1   7     9015.49     8891.91    445.54 o 
   4   1   7     2504.90     2298.07    134.20 o 
   5   1   7     4894.71     4477.92    234.21 o 
   6   1   7     7597.08     7322.71    372.04 o 
   7   1   7     2510.51     2475.65    231.24 o 
   8   1   7      897.70      889.64     80.28 o 
   9   1   7      763.09      708.23    121.88 o 
  10   1   7      698.07      641.90     74.64 o 
  11   1   7     2489.33     2284.89    139.60 o 
  12   1   7     1351.90     1297.76    137.79 o 
  13   1   7     2054.86     1963.90    129.37 o 
  14   1   7     7007.36     7207.32    371.05 o 
  15   1   7       38.83       71.23    135.32 o 
  16   1   7     2953.93     3019.22    178.55 o 
  17   1   7     4202.18     4244.49    318.93 o 
  18   1   7     1356.12     1090.28    106.25 o 
  19   1   7     3832.00     3784.45    253.45 o 
  20   1   7     7106.02     7789.38    468.30 o 
  21   1   7      519.59      483.22    109.85 o 
  22   1   7      782.81      904.74    127.57 o 
  23   1   7     1130.08     1177.90    214.81 o 
  24   1   7     3824.48     3604.03    255.50 o 
  25   1   7        0.97       84.83    122.45 o 
  26   1   7       72.20      111.93    164.05 o 
  27   1   7     1263.97     1414.65    217.14 o 
  28   1   7      369.97      281.77    183.47 o 
  29   1   7      168.79      120.71    189.17 o 
  30   1   7      203.56      144.14    185.56 o 
  31   1   7      272.26      116.49    207.11 o 
  32   1   7      649.31      384.86    222.06 o 
 -32   2   7       54.79     -121.93    279.59 o 
 -31   2   7       24.21       65.67    191.46 o 
 -30   2   7        5.19      125.53    196.31 o 
 -29   2   7       50.80      -76.41    172.96 o 
 -28   2   7       87.13       92.71    186.75 o 
 -27   2   7      121.00      140.97    174.72 o 
 -26   2   7      126.85      205.36    158.21 o 
 -25   2   7        0.17      -25.13    158.14 o 
 -24   2   7     1183.35     1358.98    459.04 o 
 -23   2   7      299.96      353.55    240.33 o 
 -22   2   7       98.92       85.61    134.05 o 
 -21   2   7     2764.07     3032.33    275.74 o 
 -20   2   7      545.95      551.15    152.22 o 
 -19   2   7        0.16       81.24    104.49 o 
 -18   2   7       21.25       92.18    101.67 o 
 -17   2   7       87.29      -18.83    148.00 o 
 -16   2   7       33.79       59.72     68.90 o 
 -15   2   7     1865.25     1974.75    121.26 o 
 -14   2   7      375.61      358.83     90.88 o 
 -13   2   7       65.06      136.87     67.54 o 
 -12   2   7     3285.68     3454.61    272.56 o 
 -11   2   7      162.94      151.20     62.55 o 
 -10   2   7       63.53       -6.08     84.29 o 
  -9   2   7       66.89      135.85     68.97 o 
  -8   2   7      349.14      296.36     86.51 o 
  -7   2   7        0.98        9.47     43.01 o 
  -6   2   7     1355.63     1656.48     92.65 o 
  -5   2   7     1805.36     1962.02    107.04 o 
  -4   2   7     3005.69     3334.84    160.95 o 
  -3   2   7      229.09      182.56     59.04 o 
  -2   2   7      469.45      511.33     67.99 o 
  -1   2   7      209.71      130.28     43.37 o 
   0   2   7     4475.38     4399.54    206.04 o 
   1   2   7      339.74      299.13     48.68 o 
   2   2   7      576.90      587.74     73.84 o 
   3   2   7     2852.07     2935.80    162.87 o 
   4   2   7     2104.53     2357.94    136.23 o 
   5   2   7     1535.52     1743.66    110.60 o 
   6   2   7      113.60      203.77     63.20 o 
   7   2   7        2.24      -12.38     54.68 o 
   8   2   7       73.05       99.19     57.75 o 
   9   2   7       52.67       16.38    112.69 o 
  10   2   7      290.41      372.67    142.58 o 
  11   2   7      212.96      266.21     65.54 o 
  12   2   7     2200.89     2491.70    149.65 o 
  13   2   7      246.62      192.40     67.68 o 
  14   2   7      452.33      435.99    116.42 o 
  15   2   7     1385.59     1513.78    114.56 o 
  16   2   7        0.96      -83.45     83.45 o 
  17   2   7       27.67      -26.45     88.44 o 
  18   2   7        0.54      -93.59     93.59 o 
  19   2   7       10.24      147.87    181.60 o 
  20   2   7      340.35      353.66    107.16 o 
  21   2   7     1686.65     1295.84    140.92 o 
  22   2   7      518.45      685.50    120.32 o 
  23   2   7      125.21      236.99    119.27 o 
  24   2   7      805.97      996.68    183.13 o 
  25   2   7       21.25      -37.59    113.99 o 
  26   2   7       75.25      135.87    148.09 o 
  27   2   7        0.24     -131.72    131.72 o 
  28   2   7       27.20       36.37    141.47 o 
  29   2   7      154.16      212.83    280.87 o 
  30   2   7      126.29       54.49    283.94 o 
  31   2   7       66.64       36.58    305.17 o 
  32   2   7       50.93      -55.51    308.24 o 
 -32   3   7      996.39     1101.39    242.96 o 
 -31   3   7       64.64       42.38    206.25 o 
 -30   3   7     1376.68     1278.80    234.95 o 
 -29   3   7      166.84      106.39    184.98 o 
 -28   3   7      114.10       82.02    180.63 o 
 -27   3   7      799.32      620.77    186.66 o 
 -26   3   7       44.91     -108.42    159.05 o 
 -25   3   7      266.72      313.57    162.70 o 
 -24   3   7      356.97      716.28    173.55 o 
 -23   3   7      800.41      702.31    171.00 o 
 -22   3   7     1099.78     1590.90    262.96 o 
 -21   3   7     4270.15     4769.53    314.82 o 
 -20   3   7     7927.53     9110.84    537.31 o 
 -19   3   7     1684.91     1450.29    217.56 o 
 -18   3   7     2350.59     2629.06    173.36 o 
 -17   3   7     3416.75     3153.51    292.01 o 
 -16   3   7     2716.39     3119.30    197.24 o 
 -15   3   7     6002.71     6054.37    282.96 o 
 -14   3   7     6425.65     6680.17    344.35 o 
 -13   3   7     2141.22     2185.87    141.28 o 
 -12   3   7     7750.51     7842.96    397.96 o 
 -11   3   7      513.17      354.92     71.28 o 
 -10   3   7       14.83      -49.00     66.79 o 
  -9   3   7     7159.35     6920.49    313.16 o 
  -8   3   7      270.57      234.67     57.19 o 
  -7   3   7      441.64      376.62     86.18 o 
  -6   3   7     4174.65     4209.21    197.34 o 
  -5   3   7     2548.09     2345.92    123.90 o 
  -4   3   7     3169.00     3079.05    151.31 o 
  -3   3   7       88.16      118.79     44.31 o 
  -2   3   7     8827.93     7944.18    356.57 o 
  -1   3   7     8948.24     8509.44    382.52 o 
   0   3   7     3310.38     3123.40    154.00 o 
   1   3   7     8524.94     7871.62    356.49 o 
   2   3   7     9901.22     9839.76    441.16 o 
   3   3   7     8304.47     7663.35    344.08 o 
   4   3   7     4910.62     5177.15    241.40 o 
   5   3   7      820.07      790.23     83.52 o 
   6   3   7    10618.72    10482.84    520.21 o 
   7   3   7      474.79      531.74     70.56 o 
   8   3   7      219.95      137.40     95.37 o 
   9   3   7     5500.69     5671.40    289.08 o 
  10   3   7      915.99      902.62     83.10 o 
  11   3   7      485.78      464.99     91.42 o 
  12   3   7     2396.74     2233.20    164.43 o 
  13   3   7     2426.66     2909.25    199.04 o 
  14   3   7     5663.82     5479.09    336.08 o 
  15   3   7       89.94      212.53     90.26 o 
  16   3   7     2792.09     2513.09    188.11 o 
  17   3   7     4613.52     4690.89    298.47 o 
  18   3   7       74.42       97.26     94.92 o 
  19   3   7     3063.08     2772.80    202.39 o 
  20   3   7     6571.84     6631.34    407.58 o 
  21   3   7       54.00     -100.15    100.15 o 
  22   3   7      825.20      823.18    132.05 o 
  23   3   7      780.37      606.05    128.66 o 
  24   3   7     1546.73     1768.55    175.24 o 
  25   3   7      246.51      151.55    149.94 o 
  26   3   7        9.60      219.89    163.71 o 
  27   3   7     1069.36     1049.88    204.01 o 
  28   3   7       42.56      107.66    183.19 o 
  29   3   7       35.89       35.59    188.44 o 
  30   3   7      628.41      814.49    219.86 o 
  31   3   7      368.31      594.23    321.80 o 
  32   3   7      666.36      521.32    334.84 o 
 -32   4   7       64.97      266.43    223.33 o 
 -31   4   7       40.97       12.75    216.15 o 
 -30   4   7        0.31       11.90    207.17 o 
 -29   4   7       96.95       53.43    189.42 o 
 -28   4   7      110.79      386.51    197.77 o 
 -27   4   7     1244.38     1247.60    208.59 o 
 -26   4   7      690.85      657.82    539.36 o 
 -25   4   7      298.16      338.73    244.29 o 
 -24   4   7     4163.53     3751.63    434.73 o 
 -23   4   7     1241.22     1294.30    327.68 o 
 -22   4   7      143.15      104.48    137.76 o 
 -21   4   7      386.15      622.23    125.25 o 
 -20   4   7       50.17       -5.23    106.35 o 
 -19   4   7      739.22      917.81    166.37 o 
 -18   4   7     3291.78     3653.48    358.51 o 
 -17   4   7       29.12      -19.45    133.66 o 
 -16   4   7      245.82      391.16     92.85 o 
 -15   4   7      105.09      260.97    112.05 o 
 -14   4   7        2.76       -1.58     88.38 o 
 -13   4   7        1.28       20.17     80.90 o 
 -12   4   7       55.28      -35.70     66.18 o 
 -11   4   7        3.98      -56.27     62.55 o 
 -10   4   7       67.80      -28.51     59.02 o 
  -9   4   7        7.18      -31.16     50.65 o 
  -8   4   7      339.39      340.48     54.85 o 
  -7   4   7       11.53       -3.01     64.10 o 
  -6   4   7      133.56      111.06     56.45 o 
  -5   4   7      200.77       70.28     53.98 o 
  -4   4   7        1.48      -51.64     51.64 o 
  -3   4   7     5415.59     5879.43    270.06 o 
  -2   4   7     1014.76     1172.01     77.97 o 
  -1   4   7      201.66      190.09     49.41 o 
   0   4   7     9198.20     9057.28    409.05 o 
   1   4   7      750.90      783.79     63.43 o 
   2   4   7      469.17      671.83     72.69 o 
   3   4   7     2966.29     2865.54    154.38 o 
   4   4   7      315.57      371.21    120.08 o 
   5   4   7       75.01       95.46     49.33 o 
   6   4   7      343.47      435.49     55.47 o 
   7   4   7        2.92       61.09     59.30 o 
   8   4   7       57.25      -49.48     73.58 o 
   9   4   7      325.57      381.57    104.27 o 
  10   4   7        6.43       56.40     73.67 o 
  11   4   7      264.74      245.82     83.61 o 
  12   4   7       76.96       34.77     86.40 o 
  13   4   7        1.20       42.43    114.99 o 
  14   4   7        8.15      -52.66    107.21 o 
  15   4   7       98.34        3.10     87.45 o 
  16   4   7       10.18       40.29    127.85 o 
  17   4   7        0.60      -89.04     89.04 o 
  18   4   7     1592.20     1383.43    142.67 o 
  19   4   7      575.17      394.40    106.76 o 
  20   4   7       18.92      104.29    107.85 o 
  21   4   7      217.64      242.12    133.27 o 
  22   4   7      755.71      791.29    159.04 o 
  23   4   7     1168.18     1456.83    191.26 o 
  24   4   7     1312.07     1248.77    238.79 o 
  25   4   7      505.66      337.67    222.93 o 
  26   4   7      355.95      198.50    332.67 o 
  27   4   7      351.32      425.36    180.77 o 
  28   4   7      196.51      281.30    180.12 o 
  29   4   7       69.28      178.10    189.12 o 
  30   4   7       23.36       19.86    186.24 o 
  31   4   7        3.14      132.39    251.20 o 
  32   4   7      108.80       47.45    217.28 o 
 -31   5   7       69.99      116.32    215.77 o 
 -30   5   7     1046.52      836.73    336.12 o 
 -29   5   7      451.62      449.75    203.31 o 
 -28   5   7       22.42      -39.94    179.17 o 
 -27   5   7      465.63      764.20    314.76 o 
 -26   5   7      333.41      494.47    221.65 o 
 -25   5   7      561.31      391.32    213.72 o 
 -24   5   7        9.39     -126.16    157.84 o 
 -23   5   7     2104.30     2242.41    349.04 o 
 -22   5   7     2015.12     2038.38    200.68 o 
 -21   5   7     2153.85     2423.73    198.13 o 
 -20   5   7     5591.19     5931.62    322.54 o 
 -19   5   7      593.44      858.78    150.92 o 
 -18   5   7     2358.70     2345.95    272.30 o 
 -17   5   7     3160.84     3636.43    251.17 o 
 -16   5   7     2764.14     2687.36    205.99 o 
 -15   5   7     5418.78     5400.37    336.61 o 
 -14   5   7     2361.46     2184.84    254.25 o 
 -13   5   7      940.13     1070.17    124.66 o 
 -12   5   7     7279.29     6948.57    354.95 o 
 -11   5   7      640.79      681.64     84.57 o 
 -10   5   7      107.58      134.79     69.07 o 
  -9   5   7     8648.83     8790.93    392.76 o 
  -8   5   7      153.58      190.40     55.78 o 
  -7   5   7        5.41       31.00     49.28 o 
  -6   5   7     4390.04     4178.64    199.57 o 
  -5   5   7     1378.40     1461.01    126.01 o 
  -4   5   7     3987.63     3671.55    200.86 o 
  -3   5   7       25.06       64.14     55.97 o 
  -2   5   7    19146.32    18301.05    903.52 o 
  -1   5   7    14097.07    13596.64    675.35 o 
   0   5   7     4004.16     3911.85    212.47 o 
   1   5   7    13744.41    13406.07    598.41 o 
   2   5   7    17074.72    16480.29    732.18 o 
   3   5   7     9488.39     9384.55    424.14 o 
   4   5   7     3751.78     3751.07    205.86 o 
   5   5   7     1402.27     1310.26    176.08 o 
   6   5   7     9935.20     9458.36    478.14 o 
   7   5   7       63.04       73.21     63.77 o 
   8   5   7      165.41      188.10     67.77 o 
   9   5   7     4481.65     4576.81    247.42 o 
  10   5   7      867.38      788.28    233.72 o 
  11   5   7      367.43      160.51    117.12 o 
  12   5   7     3629.43     3896.59    252.18 o 
  13   5   7     1405.43     1292.39    138.87 o 
  14   5   7     1724.87     1758.51    147.79 o 
  15   5   7      714.95      574.84    103.94 o 
  16   5   7     2902.71     3202.23    277.61 o 
  17   5   7     3262.49     3166.23    417.60 o 
  18   5   7       64.01      142.44    120.97 o 
  19   5   7     1715.26     1866.14    207.66 o 
  20   5   7     2680.45     2681.70    256.36 o 
  21   5   7      158.66      235.23    145.61 o 
  22   5   7     1318.39      950.35    172.82 o 
  23   5   7     2065.87     2765.81    418.75 o 
  24   5   7     1256.40     1157.20    200.64 o 
  25   5   7      746.08      540.77    176.90 o 
  26   5   7      355.25      283.13    174.24 o 
  27   5   7      630.02      622.97    377.18 o 
  28   5   7       53.40        9.53    191.81 o 
  29   5   7      371.38      497.77    448.42 o 
  30   5   7      253.63      436.56    207.47 o 
  31   5   7      299.35      488.68    216.63 o 
 -31   6   7       83.83       87.42    216.74 o 
 -30   6   7       16.07     -168.08    197.77 o 
 -29   6   7       38.67      -82.94    185.42 o 
 -28   6   7       70.79      159.74    200.08 o 
 -27   6   7      108.00       45.93    460.83 o 
 -26   6   7      417.76      373.82    355.82 o 
 -25   6   7       60.57       72.11    169.21 o 
 -24   6   7      145.38      -82.29    148.18 o 
 -23   6   7      400.68      370.32    159.04 o 
 -22   6   7      306.59      158.61    119.57 o 
 -21   6   7      827.28      855.29    120.28 o 
 -20   6   7      339.66       99.87     95.74 o 
 -19   6   7        3.41      -36.70     91.76 o 
 -18   6   7       31.81       78.35    114.90 o 
 -17   6   7       68.09      145.80     92.26 o 
 -16   6   7       12.29       33.69    121.01 o 
 -15   6   7      723.59      863.87    188.84 o 
 -14   6   7      408.49      354.17    124.65 o 
 -13   6   7       74.35      -36.33     85.74 o 
 -12   6   7       48.89       80.43     84.98 o 
 -11   6   7      253.53      298.49     85.98 o 
 -10   6   7      144.54      143.09     72.66 o 
  -9   6   7      341.81      347.86     86.07 o 
  -8   6   7     1174.12     1268.85     88.06 o 
  -7   6   7      596.10      614.00     68.50 o 
  -6   6   7       62.71      102.23     54.52 o 
  -5   6   7        5.22        0.19     50.99 o 
  -4   6   7      525.35      487.95     78.47 o 
  -3   6   7     1825.05     1822.37    165.34 o 
  -2   6   7      482.09      421.68     84.00 o 
  -1   6   7       47.46       -8.73     56.08 o 
   0   6   7     1132.62     1058.07     89.52 o 
   1   6   7        4.54       78.21     58.49 o 
   2   6   7      743.09      713.42     77.02 o 
   3   6   7       12.38       28.96     60.73 o 
   4   6   7      683.15     1023.22    199.79 o 
   5   6   7       63.42       30.16    101.83 o 
   6   6   7      584.90      513.86     77.17 o 
   7   6   7      477.11      706.04     83.36 o 
   8   6   7     2018.59     2222.26    142.48 o 
   9   6   7      391.69      442.79     85.95 o 
  10   6   7      427.51      626.44    107.02 o 
  11   6   7      253.31      143.05     95.19 o 
  12   6   7      224.94      220.76    123.00 o 
  13   6   7      171.44      278.59    123.29 o 
  14   6   7       19.90      -28.80    111.77 o 
  15   6   7      454.68      877.93    285.35 o 
  16   6   7      441.57      354.60    136.33 o 
  17   6   7      188.17      268.71    127.56 o 
  18   6   7       87.73      110.80    135.57 o 
  19   6   7       90.00       71.17    134.00 o 
  20   6   7      241.05      227.51    141.35 o 
  21   6   7       12.24      -83.42    216.02 o 
  22   6   7      500.56      387.45    158.35 o 
  23   6   7      676.09      634.44    347.25 o 
  24   6   7        0.01     -119.62    159.47 o 
  25   6   7       40.22     -137.25    171.39 o 
  26   6   7      262.86      258.69    183.88 o 
  27   6   7        0.18        7.86    182.23 o 
  28   6   7       14.02      193.13    193.63 o 
  29   6   7       75.19       69.40    210.77 o 
  30   6   7       24.95      169.72    208.37 o 
  31   6   7       73.30      305.67    219.34 o 
 -30   7   7      467.98      225.49    213.60 o 
 -29   7   7       92.61      377.83    219.92 o 
 -28   7   7        0.54       24.45    191.76 o 
 -27   7   7       14.04      -59.74    188.55 o 
 -26   7   7      134.72       13.07    186.21 o 
 -25   7   7      176.18       65.11    191.21 o 
 -24   7   7       66.27       67.05    170.12 o 
 -23   7   7     1171.02     1360.88    217.36 o 
 -22   7   7     1021.07     1052.00    210.20 o 
 -21   7   7       60.42      286.71    105.06 o 
 -20   7   7     2071.24     2487.85    287.88 o 
 -19   7   7     1312.13     1305.16    242.54 o 
 -18   7   7      351.56      372.14    104.42 o 
 -17   7   7     3548.69     3900.80    232.87 o 
 -16   7   7     3188.74     3028.80    255.31 o 
 -15   7   7     1720.51     1848.49    160.97 o 
 -14   7   7     3316.24     3049.21    249.54 o 
 -13   7   7      703.50      873.33    128.54 o 
 -12   7   7     3042.79     2869.66    202.49 o 
 -11   7   7      365.03      391.07     78.80 o 
 -10   7   7        2.30       30.49     69.96 o 
  -9   7   7     3840.06     4237.14    233.20 o 
  -8   7   7       31.90       39.04     65.74 o 
  -7   7   7       40.91       -2.97     58.25 o 
  -6   7   7     4195.94     4427.15    212.44 o 
  -5   7   7     4345.94     4555.08    217.13 o 
  -4   7   7    12225.77    12125.00    532.00 o 
  -3   7   7      128.71      242.81     57.10 o 
  -2   7   7     9544.42     8793.01    394.73 o 
  -1   7   7    10899.93    10410.34    527.28 o 
   0   7   7     4512.66     4232.41    232.33 o 
   1   7   7    11813.82    11255.59    564.97 o 
   2   7   7     8588.69     8389.19    430.06 o 
   3   7   7    12979.56    12777.89    633.23 o 
   4   7   7    12276.09    12210.73    613.76 o 
   5   7   7     4142.59     4336.09    422.35 o 
   6   7   7     9474.23     9156.29    546.12 o 
   7   7   7        5.56      -86.34     86.34 o 
   8   7   7       83.42       63.04     92.82 o 
   9   7   7     3580.34     3605.53    246.01 o 
  10   7   7      106.08      142.21     95.58 o 
  11   7   7      321.90      430.67    109.00 o 
  12   7   7      508.77      409.41    107.79 o 
  13   7   7     2462.85     2706.24    297.82 o 
  14   7   7     1396.93     1257.83    168.48 o 
  15   7   7       89.47      208.70    124.81 o 
  16   7   7     3426.99     3100.79    280.28 o 
  17   7   7     1855.54     2358.19    240.45 o 
  18   7   7      628.47      387.43    145.73 o 
  19   7   7      675.25      720.20    161.71 o 
  20   7   7     1805.48     1221.30    190.55 o 
  21   7   7     1217.85     1263.52    190.44 o 
  22   7   7      195.29      156.04    186.48 o 
  23   7   7     1742.73     1597.83    224.02 o 
  24   7   7     1195.08     1430.59    220.78 o 
  25   7   7      306.54       70.03    173.38 o 
  26   7   7      201.52       88.52    184.32 o 
  27   7   7      160.15      398.36    188.73 o 
  28   7   7       17.89      -22.97    196.25 o 
  29   7   7      115.74      226.99    278.70 o 
  30   7   7      220.32      205.24    209.92 o 
 -29   8   7      491.40      521.95    218.45 o 
 -28   8   7      322.59      475.79    199.01 o 
 -27   8   7        1.62       42.93    199.68 o 
 -26   8   7      669.11      630.83    305.43 o 
 -25   8   7      298.19      237.79    194.38 o 
 -24   8   7       79.39      154.89    181.75 o 
 -23   8   7      120.25      226.22    143.01 o 
 -22   8   7       51.28        7.58    115.75 o 
 -21   8   7     1034.43     1228.65    141.22 o 
 -20   8   7        1.16       -1.86    103.38 o 
 -19   8   7        9.39      -74.09    103.79 o 
 -18   8   7       11.61       33.23    101.81 o 
 -17   8   7       66.83       -3.92    104.34 o 
 -16   8   7       57.70       44.70    104.04 o 
 -15   8   7      310.10      288.73    149.51 o 
 -14   8   7       88.04      116.77    103.18 o 
 -13   8   7      577.50      448.13    126.73 o 
 -12   8   7      130.79      -87.72     87.72 o 
 -11   8   7      255.29      348.11     81.35 o 
 -10   8   7      268.24      207.84     78.73 o 
  -9   8   7      322.78      302.21     81.05 o 
  -8   8   7     2277.85     2208.80    143.91 o 
  -7   8   7     1821.22     1843.31    129.33 o 
  -6   8   7       89.02       95.23     67.65 o 
  -5   8   7     3264.80     3124.41    177.08 o 
  -4   8   7     3199.19     2878.66    151.41 o 
  -3   8   7      658.93      598.80     98.58 o 
  -2   8   7       12.41       70.88     56.58 o 
  -1   8   7      218.80      339.13     63.82 o 
   0   8   7      206.04      121.70    114.24 o 
   1   8   7       73.54       14.79     89.33 o 
   2   8   7       16.06       33.85     86.48 o 
   3   8   7       51.96       68.24     96.21 o 
   4   8   7     3393.19     3631.55    244.93 o 
   5   8   7     4804.66     4762.99    307.67 o 
   6   8   7     3247.25     2787.19    205.28 o 
   7   8   7     2882.44     2676.60    285.52 o 
   8   8   7     1753.42     1829.24    254.86 o 
   9   8   7      278.56       50.27    103.59 o 
  10   8   7      187.60      366.86    106.58 o 
  11   8   7      397.41      409.73    209.14 o 
  12   8   7      599.40      752.10    127.90 o 
  13   8   7       22.46      -24.28    154.66 o 
  14   8   7      968.65      735.35    252.52 o 
  15   8   7      949.02      656.74    125.14 o 
  16   8   7        2.35      144.66    141.17 o 
  17   8   7       37.04       32.30    186.48 o 
  18   8   7       57.53      162.05    145.68 o 
  19   8   7       24.88     -121.00    146.73 o 
  20   8   7        7.39     -120.04    143.37 o 
  21   8   7      460.79      541.89    181.80 o 
  22   8   7      134.01       26.23    164.00 o 
  23   8   7        7.12     -102.11    450.85 o 
  24   8   7        1.54     -173.33    173.33 o 
  25   8   7      135.41       72.49    176.94 o 
  26   8   7      492.83      527.19    209.81 o 
  27   8   7      414.82      528.12    207.55 o 
  28   8   7      270.15      302.15    211.86 o 
  29   8   7      494.76       89.13    211.41 o 
 -28   9   7       18.91     -261.43    261.43 o 
 -27   9   7      444.61      593.97    282.40 o 
 -26   9   7        0.81     -193.87    193.87 o 
 -25   9   7      216.43       41.13    191.81 o 
 -24   9   7      238.31      270.84    191.28 o 
 -23   9   7      816.88      798.79    142.69 o 
 -22   9   7      978.36     1228.00    149.29 o 
 -21   9   7      110.23      134.14    125.94 o 
 -20   9   7     1477.50     1496.93    150.25 o 
 -19   9   7     1072.04     1510.26    157.65 o 
 -18   9   7       29.83      187.96    111.94 o 
 -17   9   7     1412.55     1333.19    437.93 o 
 -16   9   7      942.71     1287.19    152.84 o 
 -15   9   7      621.21      662.92    150.16 o 
 -14   9   7     2088.67     1941.87    277.97 o 
 -13   9   7      731.89      811.68    121.16 o 
 -12   9   7     1290.43     1457.52    122.74 o 
 -11   9   7      837.68      724.48     97.44 o 
 -10   9   7       86.43      140.92     80.57 o 
  -9   9   7     2009.63     2399.65    250.92 o 
  -8   9   7      367.94      239.75    106.69 o 
  -7   9   7     1116.41     1331.41    223.00 o 
  -6   9   7      876.00      806.04     91.91 o 
  -5   9   7     2847.41     2999.34    179.94 o 
  -4   9   7     6241.48     6318.67    389.21 o 
  -3   9   7      322.34      365.09     99.32 o 
  -2   9   7     7488.26     8141.82    490.44 o 
  -1   9   7     6971.57     6934.22    576.83 o 
   0   9   7     2163.82     2127.51    145.43 o 
   1   9   7     6219.66     6462.80    400.13 o 
   2   9   7     7291.38     7017.28    431.26 o 
   3   9   7     3942.65     4296.62    283.90 o 
   4   9   7     9079.52     9433.78    565.17 o 
   5   9   7      842.85      915.22    127.09 o 
   6   9   7     3959.11     4168.41    281.39 o 
   7   9   7      655.04      795.20    129.61 o 
   8   9   7      538.97      480.07    204.08 o 
   9   9   7     2166.58     2026.03    177.50 o 
  10   9   7      288.36      324.00    162.47 o 
  11   9   7      410.44      431.48    115.91 o 
  12   9   7      199.08      306.24    166.48 o 
  13   9   7      337.62      286.09    112.09 o 
  14   9   7     1900.26     1950.18    220.20 o 
  15   9   7      236.14      270.23    159.26 o 
  16   9   7      891.82      857.41    141.38 o 
  17   9   7     1404.37     1191.48    189.72 o 
  18   9   7     1129.62      904.65    232.78 o 
  19   9   7     1249.36     1190.19    223.06 o 
  20   9   7     1223.80     1225.10    203.92 o 
  21   9   7     1196.20     1501.38    222.78 o 
  22   9   7      462.74      556.26    187.55 o 
  23   9   7     1151.52     1114.39    217.27 o 
  24   9   7     1258.76     1502.41    252.22 o 
  25   9   7       26.07     -178.78    178.78 o 
  26   9   7       49.30     -133.89    190.22 o 
  27   9   7      457.20      731.06    335.48 o 
  28   9   7       16.14      -78.65    214.02 o 
 -27  10   7      217.56      335.61    302.87 o 
 -26  10   7      919.30     1139.60    326.15 o 
 -25  10   7      485.40      467.86    291.87 o 
 -24  10   7      146.07      263.05    184.14 o 
 -23  10   7      204.14      606.87    187.41 o 
 -22  10   7        1.19      126.23    127.11 o 
 -21  10   7      205.33      301.29    127.74 o 
 -20  10   7        1.57      -96.33    120.58 o 
 -19  10   7       44.90      108.88    123.79 o 
 -18  10   7      250.91      127.57    120.29 o 
 -17  10   7      158.61       92.01    213.47 o 
 -16  10   7      150.91      108.22    113.23 o 
 -15  10   7      618.40      649.61    126.58 o 
 -14  10   7      465.37      552.09    119.33 o 
 -13  10   7      670.90      787.54    107.33 o 
 -12  10   7       51.58       58.13     89.53 o 
 -11  10   7     1633.54     1805.32    137.71 o 
 -10  10   7     1446.13     1468.37    211.60 o 
  -9  10   7     3293.25     2993.11    218.41 o 
  -8  10   7     1375.35     1500.75    315.08 o 
  -7  10   7      722.07      702.38    220.48 o 
  -6  10   7     1478.03     1621.26    161.41 o 
  -5  10   7     2707.16     2804.11    207.82 o 
  -4  10   7     4333.32     4181.68    460.36 o 
  -3  10   7     2120.05     1875.06    164.25 o 
  -2  10   7     2007.15     2367.20    220.43 o 
  -1  10   7      451.31      335.46    105.20 o 
   0  10   7       42.27       29.38    100.99 o 
   1  10   7      948.21      896.83    132.70 o 
   2  10   7     2225.59     1761.62    160.27 o 
   3  10   7      210.79      103.04    103.48 o 
   4  10   7     5939.35     6361.03    402.29 o 
   5  10   7      759.81      597.90    166.37 o 
   6  10   7      164.88       72.58    108.95 o 
   7  10   7     1116.39     1295.33    145.20 o 
   8  10   7     1275.80      953.25    226.13 o 
   9  10   7      180.30      123.85    110.61 o 
  10  10   7     1327.41     1897.12    195.93 o 
  11  10   7     1765.90     2017.75    184.27 o 
  12  10   7      877.29     1209.07    203.22 o 
  13  10   7     1018.27      993.65    205.08 o 
  14  10   7      319.18      326.98    127.42 o 
  15  10   7     1249.18     1667.26    389.06 o 
  16  10   7        2.77       76.41    123.43 o 
  17  10   7      472.49      568.59    342.69 o 
  18  10   7     1087.60      891.22    159.54 o 
  19  10   7        3.37     -164.46    164.46 o 
  20  10   7       30.00      -77.67    199.53 o 
  21  10   7      146.41      226.46    185.15 o 
  22  10   7       11.46      100.51    192.27 o 
  23  10   7      349.93      773.42    647.31 o 
  24  10   7       37.14      122.15    203.79 o 
  25  10   7      406.29      365.48    207.43 o 
  26  10   7      693.66      427.07    231.37 o 
  27  10   7       40.75      -75.76    200.10 o 
 -26  11   7        1.17        6.14    266.55 o 
 -25  11   7      152.07     -216.66    275.50 o 
 -24  11   7      276.56      282.83    207.47 o 
 -23  11   7      257.70      163.16    189.88 o 
 -22  11   7      229.49       91.82    191.45 o 
 -21  11   7      312.94      174.08    238.02 o 
 -20  11   7      447.11      438.46    178.79 o 
 -19  11   7      963.19      612.23    179.86 o 
 -18  11   7      310.25      418.55    167.06 o 
 -17  11   7     2740.17     3031.69    286.44 o 
 -16  11   7      976.31      971.92    159.20 o 
 -15  11   7     2472.38     2616.05    208.14 o 
 -14  11   7     1717.78     1930.70    364.51 o 
 -13  11   7      171.77      232.61    121.44 o 
 -12  11   7     3010.96     2700.28    208.79 o 
 -11  11   7      112.97       47.74    110.18 o 
 -10  11   7      229.11      201.30    110.90 o 
  -9  11   7      958.14      816.38    125.00 o 
  -8  11   7        5.03       92.66    102.97 o 
  -7  11   7      409.71      651.34    124.64 o 
  -6  11   7      276.62      174.88    106.43 o 
  -5  11   7     1082.98     1001.72    132.54 o 
  -4  11   7     2619.13     2568.99    264.87 o 
  -3  11   7     4310.21     4570.82    303.43 o 
  -2  11   7     1952.81     1887.05    165.72 o 
  -1  11   7      592.34      562.92    119.68 o 
   0  11   7      164.31      131.77    105.96 o 
   1  11   7      670.97      715.69    103.08 o 
   2  11   7     2979.54     3098.06    304.16 o 
   3  11   7      596.53      607.02    120.65 o 
   4  11   7     1753.17     1775.78    229.54 o 
   5  11   7      926.57     1120.42    210.30 o 
   6  11   7      150.15      372.07    121.13 o 
   7  11   7      691.90      536.34    188.55 o 
   8  11   7        1.67      -38.49    107.04 o 
   9  11   7     1915.27     1963.33    241.79 o 
  10  11   7      571.73      323.00    121.85 o 
  11  11   7        2.14       64.59    119.73 o 
  12  11   7     2091.02     1946.65    191.79 o 
  13  11   7      606.32      422.08    135.94 o 
  14  11   7     1323.96     1344.77    167.11 o 
  15  11   7      159.37       52.13    126.36 o 
  16  11   7      995.49     1166.28    173.20 o 
  17  11   7     2565.93     2791.85    250.47 o 
  18  11   7      513.11      252.93    142.45 o 
  19  11   7      581.23      727.72    164.42 o 
  20  11   7      874.05      772.28    317.58 o 
  21  11   7     1172.93     1390.48    228.73 o 
  22  11   7      303.93      584.97    215.29 o 
  23  11   7      338.73      362.38    398.54 o 
  24  11   7     1039.98     1038.59    233.90 o 
  25  11   7       19.44      -51.12    200.22 o 
  26  11   7       24.03       97.79    193.36 o 
 -25  12   7      329.00      426.54    211.41 o
[truncated: 219,102 more chars]
